# Supplementary material for: Extending the Applicability of the Multiple-Spawning Framework for Nonadiabatic Molecular Dynamics
Source: J Phys Chem Lett. 2022 Dec 21;13(51):12011–8. doi: 10.1021/acs.jpclett.2c03295 (PMC9806853; doi:10.1021/acs.jpclett.2c03295)
Supplement: Supplementary file 3 — jz2c03295_si_003.zip [file jz2c03295_si_003.zip]

Archive with 53 entries (52 files):
- ICs/
- ICs/IC.1.xyz
- ICs/IC.2.xyz
- ICs/IC.3.xyz
- ICs/IC.4.xyz
- ICs/IC.5.xyz
- ICs/IC.6.xyz
- ICs/IC.7.xyz
- ICs/IC.8.xyz
- ICs/IC.9.xyz
- ICs/IC.10.xyz
- ICs/IC.11.xyz
- ICs/IC.12.xyz
- ICs/IC.13.xyz
- ICs/IC.14.xyz
- ICs/IC.15.xyz
- ICs/IC.16.xyz
- ICs/IC.17.xyz
- ICs/IC.18.xyz
- ICs/IC.19.xyz
- ICs/IC.20.xyz
- ICs/IC.21.xyz
- ICs/IC.22.xyz
- ICs/IC.23.xyz
- ICs/IC.24.xyz
- ICs/IC.25.xyz
- ICs/IC.26.xyz
- ICs/IC.27.xyz
- ICs/IC.28.xyz
- ICs/IC.29.xyz
- ICs/IC.30.xyz
- ICs/IC.31.xyz
- ICs/IC.32.xyz
- ICs/IC.33.xyz
- ICs/IC.34.xyz
- ICs/IC.35.xyz
- ICs/IC.36.xyz
- ICs/IC.37.xyz
- ICs/IC.38.xyz
- ICs/IC.39.xyz
- ICs/IC.40.xyz
- ICs/IC.41.xyz
- ICs/IC.42.xyz
- ICs/IC.43.xyz
- ICs/IC.44.xyz
- ICs/IC.45.xyz
- ICs/IC.46.xyz
- ICs/IC.47.xyz
- ICs/IC.48.xyz
- ICs/IC.49.xyz
- ICs/IC.50.xyz
- ICs/IC.51.xyz
- states.dat
