# Supplementary material for: Extending the Applicability of the Multiple-Spawning Framework for Nonadiabatic Molecular Dynamics
Source: J Phys Chem Lett. 2022 Dec 21;13(51):12011–8. doi: 10.1021/acs.jpclett.2c03295 (PMC9806853; doi:10.1021/acs.jpclett.2c03295)
Supplement: Supplementary file 3 — jz2c03295_si_003.zip [file jz2c03295_si_003.zip › ICs/IC.1.xyz]

UNITS=BOHR
          13
Cr   2.012183000000000E-02  -7.274801000000000E-02   1.009272700000000E-01
C   -1.416989450000000E+00  -2.825642020000000E+00  -1.798691220000000E+00
C    1.305319510000000E+00   2.719938940000000E+00   1.856866420000000E+00
O    1.947219600000000E+00   4.424802240000000E+00   3.070416240000000E+00
O   -1.953623630000000E+00  -4.621529790000000E+00  -3.160061990000000E+00
C   -2.741042700000000E+00  -1.457073500000000E-01   2.313016650000000E+00
C    2.916383430000000E+00   9.403680000000000E-02  -2.392280750000000E+00
O    4.426579250000000E+00   9.224258800000000E-01  -3.759154180000000E+00
O   -4.426550550000000E+00  -4.013764100000000E-01   3.669858570000000E+00
C    1.805696360000000E+00  -2.054948790000000E+00   2.107455720000000E+00
O    2.896044590000000E+00  -3.612901320000000E+00   3.239565100000000E+00
C   -1.732615070000000E+00   2.239254160000000E+00  -2.136254650000000E+00
O   -3.047274450000000E+00   3.502131900000000E+00  -3.349908820000000E+00
# momenta
  -1.089824874502700E+01   3.512592484156073E+00  -1.455331321624201E+00
   3.510116208000000E+00   8.294298912000000E+00   3.220461504000000E+00
   1.131413702400000E+01   5.243616000000000E+00  -2.231422992000000E+00
  -1.048190185751431E+01  -9.768849906435934E+00  -4.217405246829492E+00
   7.889354089914096E-01  -5.008807455536341E+00  -5.189177501396205E+00
  -3.625145279999999E+00  -2.512551312000000E+00   3.435758208000000E+00
   2.857528368000000E+00   2.319925536000000E+00  -1.532523888000000E+00
  -3.390498742218284E+00  -2.586263301658494E+00  -2.441838051652176E+00
  -3.383010243082129E+00   1.551940054307427E+00   2.419049520947640E+00
   6.124213008000000E+00   5.809838399999999E-01  -6.205312800000000E-01
   1.242209856703392E+00  -3.103557075318784E+00   4.874778004330803E+00
   3.791046240000000E+00   2.423894544000000E+00   4.555821024000000E+00
   2.711658953859995E+00  -1.525715623999244E+00  -8.460535690691424E-01
