# Supplementary material for: Extending the Applicability of the Multiple-Spawning Framework for Nonadiabatic Molecular Dynamics
Source: J Phys Chem Lett. 2022 Dec 21;13(51):12011–8. doi: 10.1021/acs.jpclett.2c03295 (PMC9806853; doi:10.1021/acs.jpclett.2c03295)
Supplement: Supplementary file 3 — jz2c03295_si_003.zip [file jz2c03295_si_003.zip › ICs/IC.2.xyz]

UNITS=BOHR
          13
Cr  -2.270921000000000E-02  -2.565801000000000E-02  -9.380175000000000E-02
C   -1.415414410000000E+00  -2.616849750000000E+00  -1.635611760000000E+00
C    1.185331150000000E+00   2.983603250000000E+00   2.004650190000000E+00
O    1.952541990000000E+00   4.526824310000000E+00   3.280875610000000E+00
O   -2.187574040000000E+00  -4.287498500000000E+00  -2.870694680000000E+00
C   -2.670602180000000E+00  -3.827610700000000E-01   2.324413890000000E+00
C    2.842865250000000E+00   2.448630600000000E-01  -2.366860300000000E+00
O    4.678178680000000E+00   3.832772100000000E-01  -3.612556520000000E+00
O   -4.458663930000000E+00  -7.731447400000000E-01   3.655002560000000E+00
C    1.919537340000000E+00  -2.141452820000000E+00   2.074700780000000E+00
O    3.161992700000000E+00  -3.573855720000000E+00   3.190436830000000E+00
C   -1.923206160000000E+00   2.370351890000000E+00  -2.051775990000000E+00
O   -3.022681640000000E+00   3.475234910000000E+00  -3.599827040000000E+00
# momenta
  -2.373732070332283E+01   4.219135290126435E+00  -9.100946509351001E+00
   9.693969840000001E+00  -1.072535385600000E+01  -1.280237659200000E+01
   2.508585552000000E+00   2.689203888000000E+00   5.734092383999999E+00
  -1.219509425988694E+00  -1.904281280329349E+00  -4.537678076550702E+00
  -1.387016873332338E+00   5.139371640474953E+00   7.074634750563689E+00
   2.459564352000000E+00   9.211248720000000E+00   1.184513025600000E+01
   8.735335488000000E+00   1.677384288000000E+00  -3.819842064000000E+00
  -6.598689238800287E+00  -1.769253362572323E+00   7.683082647042119E+00
   4.656965462790163E-01  -3.747391801048457E+00  -2.846217005004557E+00
  -2.570385312000000E+00  -5.017567680000000E+00  -3.591876960000000E+00
   8.778664753993263E+00  -3.926998313663066E+00   6.547297578061968E+00
  -8.109979200000000E-01   7.017236064000000E+00  -8.555466239999999E+00
   3.227220094386822E+00  -3.529197492885190E+00   5.990623108944486E+00
