# Supplementary material for: Extending the Applicability of the Multiple-Spawning Framework for Nonadiabatic Molecular Dynamics
Source: J Phys Chem Lett. 2022 Dec 21;13(51):12011–8. doi: 10.1021/acs.jpclett.2c03295 (PMC9806853; doi:10.1021/acs.jpclett.2c03295)
Supplement: Supplementary file 3 — jz2c03295_si_003.zip [file jz2c03295_si_003.zip › ICs/IC.3.xyz]

UNITS=BOHR
          13
Cr   2.694062000000000E-02   6.532532000000001E-02   3.580944000000000E-02
C   -1.341839240000000E+00  -2.851551660000000E+00  -1.788884620000000E+00
C    1.184593170000000E+00   2.876843500000000E+00   1.794183120000000E+00
O    1.931693040000000E+00   4.426347190000000E+00   3.156802850000000E+00
O   -1.946524000000000E+00  -4.589782490000000E+00  -2.861820540000000E+00
C   -2.915242340000000E+00  -1.730215500000000E-01   2.078679340000000E+00
C    2.780901210000000E+00   5.717338000000000E-01  -2.113657650000000E+00
O    4.444937970000000E+00   2.208224100000000E-01  -3.573993400000000E+00
O   -4.548625630000000E+00  -5.365954200000000E-01   3.597190060000000E+00
C    1.918346850000000E+00  -2.329391220000000E+00   1.915944160000000E+00
O    3.306343290000000E+00  -3.677597440000000E+00   3.080482730000000E+00
C   -1.968522080000000E+00   2.293799740000000E+00  -2.074838340000000E+00
O   -3.030037020000000E+00   3.652378470000000E+00  -3.361180320000000E+00
# momenta
  -2.435088480287922E+00  -1.608960753452823E+00   1.593511983771732E+00
  -4.398865056000000E+00  -3.845861856000000E+00   7.361464032000000E+00
   4.318227936000000E+00  -4.850344800000000E+00  -5.393874240000001E-01
  -2.943479393784737E+00   3.398427741303625E+00   6.678272896286487E-01
   1.857940685675024E+00   2.790919578050124E+00  -4.056798965356422E+00
   1.037522131200000E+01   7.115454720000000E-01  -6.760298880000000E+00
  -8.547424560000000E+00   1.670157792000000E+00   1.436946868800000E+01
   6.453353622232318E+00   1.120426304085213E+00  -1.140703985079390E+01
   8.196235721180065E-02   6.073025966105471E-01  -1.049241512296820E+00
  -1.083851020800000E+01  -1.972877472000000E+00   2.417240880000000E+00
   2.763021247935036E+00   6.557752110189306E+00  -5.422172607852108E+00
   1.190653344000000E+00  -9.894901680000000E+00   7.142091408000001E+00
   2.294799168614023E+00   5.609620019562221E+00  -4.026844968811802E+00
