# Supplementary material for: Extending the Applicability of the Multiple-Spawning Framework for Nonadiabatic Molecular Dynamics
Source: J Phys Chem Lett. 2022 Dec 21;13(51):12011–8. doi: 10.1021/acs.jpclett.2c03295 (PMC9806853; doi:10.1021/acs.jpclett.2c03295)
Supplement: Supplementary file 3 — jz2c03295_si_003.zip [file jz2c03295_si_003.zip › ICs/IC.4.xyz]

UNITS=BOHR
          13
Cr   2.271068000000000E-02  -1.294971000000000E-02  -1.147586700000000E-01
C   -1.250545630000000E+00  -2.836036310000000E+00  -1.888229590000000E+00
C    1.134830900000000E+00   2.893854450000000E+00   1.780574450000000E+00
O    1.926025370000000E+00   4.472768000000000E+00   2.976403430000000E+00
O   -2.226559940000000E+00  -4.401691630000000E+00  -3.110960080000000E+00
C   -2.632492010000000E+00  -3.043140700000000E-01   2.237826740000000E+00
C    2.976611640000000E+00   3.333826200000000E-01  -2.328269600000000E+00
O    4.798936220000000E+00   5.980475900000000E-01  -3.599288390000000E+00
O   -4.315380090000000E+00  -5.062538400000000E-01   3.727700470000000E+00
C    2.024314880000000E+00  -2.218564310000000E+00   2.062607740000000E+00
O    2.809212870000000E+00  -3.682652640000000E+00   3.549846150000000E+00
C   -2.043617970000000E+00   2.317336080000000E+00  -1.828175140000000E+00
O   -3.220967300000000E+00   3.430335030000000E+00  -3.210182130000000E+00
# momenta
  -4.117669296665446E+00  -8.966198907132602E+00  -6.810427997189826E+00
   2.710949472000000E+00  -7.682117760000000E-01   3.716445888000000E+00
  -9.192829968000002E+00  -3.268645488000000E+00  -8.070057216000000E+00
   7.637769885602559E+00   4.455275219389716E+00   7.403893779248285E+00
   7.420368477347826E-01   2.452439417095909E+00  -1.753189797758688E-02
   4.965924672000000E+00  -4.822298064000000E+00  -1.059117897600000E+01
   5.462746272000000E+00  -2.558576160000000E-01   3.092081040000000E+00
  -3.373113677557092E+00   2.225317643295814E+00   3.755996233389216E-01
  -9.408491581338836E-01   5.511829030843017E+00   8.330470739028554E+00
  -1.064454048000000E+00   2.476925568000000E+00  -1.119600144000000E+00
  -3.617414949375426E+00   1.399145305266582E+00  -1.569060818999107E-01
  -5.549067648000000E+00   8.096936256000001E+00  -5.130349488000000E+00
   6.215248716365863E+00  -8.445793625725345E+00   8.824770415341355E+00
