# Supplementary material for: Extending the Applicability of the Multiple-Spawning Framework for Nonadiabatic Molecular Dynamics
Source: J Phys Chem Lett. 2022 Dec 21;13(51):12011–8. doi: 10.1021/acs.jpclett.2c03295 (PMC9806853; doi:10.1021/acs.jpclett.2c03295)
Supplement: Supplementary file 3 — jz2c03295_si_003.zip [file jz2c03295_si_003.zip › ICs/IC.5.xyz]

UNITS=BOHR
          13
Cr   4.240017000000000E-02  -5.050542000000000E-02   3.758385000000000E-02
C   -1.156654210000000E+00  -2.907718430000000E+00  -1.848370730000000E+00
C    1.148645030000000E+00   2.805100830000000E+00   1.859135540000000E+00
O    1.714511860000000E+00   4.595135920000000E+00   3.110663440000000E+00
O   -1.940226660000000E+00  -4.501998190000000E+00  -3.030270070000000E+00
C   -2.684819020000000E+00  -3.907286300000000E-01   2.238375870000000E+00
C    2.817362060000000E+00   1.974822000000000E-01  -2.239395180000000E+00
O    4.401294760000000E+00   2.855433600000000E-01  -3.785241800000000E+00
O   -4.504210240000000E+00  -3.325614800000000E-01   3.500389080000000E+00
C    2.123784230000000E+00  -2.121232810000000E+00   2.063248390000000E+00
O    3.029028050000000E+00  -3.660994880000000E+00   3.237504700000000E+00
C   -1.876820650000000E+00   2.384574860000000E+00  -2.167691390000000E+00
O   -3.116555960000000E+00   3.803841280000000E+00  -3.079986810000000E+00
# momenta
  -6.346869543981306E+00  -7.741550140190856E-01  -2.184570468237154E+00
   2.429270352000000E+00   5.214291408000000E+00   4.922609760000000E-01
  -9.799040448000000E+00  -8.627048208000000E+00  -4.387804992000000E+00
   4.063288997941090E+00   3.617385582712147E-01  -2.366659393657834E-01
   2.225141443316140E+00   2.130551420894352E+00   2.974079456921497E+00
   2.512375056000000E+00   4.701959280000000E+00   3.216297456000000E+00
  -9.937313280000001E-01   3.779655696000000E+00   3.204664560000000E+00
  -3.723839737098666E+00  -5.594760487943026E+00   2.229340876165042E+00
   3.599442551448654E+00  -3.749506200804548E+00  -4.702131390913326E+00
   2.501028576000000E+00   7.612122095999999E+00   1.804883472000000E+00
   4.776840182295204E+00  -8.862712144297875E+00   2.729220218500861E+00
  -2.315937744000000E+00   5.303322720000001E-01  -5.981886288000000E+00
   4.940941096698480E-01   3.377959176998134E+00   6.913499869151596E-01
