# Supplementary material for: Extending the Applicability of the Multiple-Spawning Framework for Nonadiabatic Molecular Dynamics
Source: J Phys Chem Lett. 2022 Dec 21;13(51):12011–8. doi: 10.1021/acs.jpclett.2c03295 (PMC9806853; doi:10.1021/acs.jpclett.2c03295)
Supplement: Supplementary file 3 — jz2c03295_si_003.zip [file jz2c03295_si_003.zip › ICs/IC.6.xyz]

UNITS=BOHR
          13
Cr   5.127180000000000E-02  -8.049963000000000E-02  -3.726249000000000E-02
C   -1.155139590000000E+00  -2.761616370000000E+00  -1.891376170000000E+00
C    1.213195480000000E+00   2.840175640000000E+00   1.896913350000000E+00
O    1.960082650000000E+00   4.551813810000000E+00   2.965223550000000E+00
O   -2.116113530000000E+00  -4.550438140000000E+00  -2.921096890000000E+00
C   -2.808292360000000E+00  -3.995552500000000E-01   2.190117360000000E+00
C    2.987702010000000E+00   2.979465500000000E-01  -2.329077270000000E+00
O    4.499658370000000E+00   6.917167800000000E-01  -3.785371430000000E+00
O   -4.612238970000000E+00  -3.050175400000000E-01   3.436889410000000E+00
C    2.109736250000000E+00  -2.234190680000000E+00   2.090053780000000E+00
O    2.917266210000000E+00  -3.676247290000000E+00   3.430735890000000E+00
C   -1.849656000000000E+00   2.138208090000000E+00  -2.023666210000000E+00
O   -3.183531530000000E+00   3.645236920000000E+00  -2.966972210000000E+00
# momenta
   6.660613076393575E+00  -3.133143999211266E+00   1.012333082880144E+01
   7.010824752000000E+00   4.484767824000000E+00   1.039623984000000E+01
  -1.021024569600000E+01  -1.256771376000000E+01   6.827937120000001E-01
   5.288524923269198E+00   1.150700397259575E+01  -2.930499328615402E-01
  -3.131514138760430E+00  -2.575955602847552E+00  -6.528943413512568E+00
  -9.665879040000001E-01   2.861295840000000E+00  -6.162592751999999E+00
   1.652686416000000E+00   7.164365760000000E+00  -4.377802464000000E+00
  -6.422342425809653E+00  -4.599113136130454E+00   2.808275276048037E+00
   2.607847799168589E+00  -6.601919571760982E-01   1.095846406920657E+00
   3.578878080000000E+00  -5.180406192000000E+00   3.483501552000000E+00
  -1.602480081810655E+00  -2.364192593942394E+00  -3.307244251822206E+00
  -1.484115177600000E+01   1.388260555200000E+01  -1.286153251200000E+01
   9.869137061533856E+00  -8.652946068495694E+00   4.728297087894951E+00
