# Supplementary material for: Extending the Applicability of the Multiple-Spawning Framework for Nonadiabatic Molecular Dynamics
Source: J Phys Chem Lett. 2022 Dec 21;13(51):12011–8. doi: 10.1021/acs.jpclett.2c03295 (PMC9806853; doi:10.1021/acs.jpclett.2c03295)
Supplement: Supplementary file 3 — jz2c03295_si_003.zip [file jz2c03295_si_003.zip › ICs/IC.7.xyz]

UNITS=BOHR
          13
Cr  -4.615519000000000E-02  -9.893924000000000E-02  -3.996700000000000E-02
C   -1.413391190000000E+00  -2.738523790000000E+00  -1.945961480000000E+00
C    1.321149740000000E+00   2.686356320000000E+00   2.058957650000000E+00
O    1.981954280000000E+00   4.420217020000000E+00   3.198260720000000E+00
O   -1.871419560000000E+00  -4.566323010000000E+00  -3.185189150000000E+00
C   -2.925226170000000E+00  -1.018157600000000E-01   2.253259230000000E+00
C    2.739774270000000E+00   2.870178800000000E-01  -2.242247710000000E+00
O    4.376622090000000E+00   3.928406100000000E-01  -3.692381660000000E+00
O   -4.494698150000000E+00  -4.264147000000000E-01   3.672392380000000E+00
C    1.995108450000000E+00  -2.141027190000000E+00   2.151170700000000E+00
O    3.285272910000000E+00  -3.361317950000000E+00   3.340395130000000E+00
C   -1.829690420000000E+00   2.263484050000000E+00  -2.161272480000000E+00
O   -3.050924310000000E+00   3.674169110000000E+00  -3.282944820000000E+00
# momenta
  -6.193621563255922E+00  -2.732906429140054E+00  -4.419778570428992E+00
   3.097699200000000E+00  -1.046339337600000E+01  -3.873049344000000E+00
   5.476273920000001E-01  -7.618797792000001E+00  -1.838261952000000E+00
   1.242444790009624E+00   5.606125386632014E+00   1.777622861606849E+00
   1.233047457760331E+00   5.994705075140272E+00   1.951620341535161E+00
   6.045404543999999E+00  -3.108693168000000E+00  -1.300681152000000E+00
  -4.386813552000000E+00  -8.139502080000002E+00   1.534475923200000E+01
   8.444207825908277E+00   2.202294179285047E+00  -1.069011150016270E+01
  -3.350295780189278E+00   2.366424460351601E+00   2.153046284966097E+00
   3.580838927999999E+00   4.750650000000000E+00  -3.817528704000000E+00
  -6.792509216441952E+00   5.260186093204923E+00  -2.734623684544205E-01
   6.778585440000001E+00  -2.972271024000000E+00   9.771302159999999E+00
  -9.836569431957400E+00   8.953778167126179E+00  -4.392694859942083E+00
