# Supplementary material for: Extending the Applicability of the Multiple-Spawning Framework for Nonadiabatic Molecular Dynamics
Source: J Phys Chem Lett. 2022 Dec 21;13(51):12011–8. doi: 10.1021/acs.jpclett.2c03295 (PMC9806853; doi:10.1021/acs.jpclett.2c03295)
Supplement: Supplementary file 3 — jz2c03295_si_003.zip [file jz2c03295_si_003.zip › ICs/IC.8.xyz]

UNITS=BOHR
          13
Cr   1.590308000000000E-02  -2.529105000000000E-02  -4.524216000000000E-02
C   -1.064533060000000E+00  -2.975924270000000E+00  -1.899168000000000E+00
C    1.449076000000000E+00   2.942192550000000E+00   1.945086930000000E+00
O    2.218576210000000E+00   4.542751430000000E+00   2.973946710000000E+00
O   -1.892128180000000E+00  -4.538452880000000E+00  -2.942587830000000E+00
C   -2.929070310000000E+00  -3.815924700000000E-01   2.273397060000000E+00
C    2.691302950000000E+00   5.017109300000000E-01  -2.335085510000000E+00
O    4.452238800000000E+00   7.715312500000000E-01  -3.611794400000000E+00
O   -4.564212910000000E+00  -3.878513100000000E-01   3.705753290000000E+00
C    1.826915970000000E+00  -2.367755980000000E+00   2.084863980000000E+00
O    2.854997190000000E+00  -3.828688670000000E+00   3.357969570000000E+00
C   -1.825825660000000E+00   2.379501940000000E+00  -2.091339300000000E+00
O   -3.224320700000000E+00   3.451194560000000E+00  -3.324362510000000E+00
# momenta
   5.998032510071253E+00   4.796461534875332E+00  -1.201094161316874E+00
  -1.148506128000000E+00  -3.690029520000000E+00  -6.121591199999999E-01
   9.010867680000001E-01   4.053887999999999E-03   4.310340480000000E-01
  -3.556009256458953E-01   5.079610480702106E+00   4.272849507100321E+00
  -5.235283162744298E+00  -4.408875891408833E+00  -1.640392444103895E+00
  -1.051054185600000E+01  -4.301329392000000E+00   3.534725952000000E+00
  -1.230531264000000E+01   3.847558320000000E+00   3.094460496000000E+00
   1.058101434608106E+01  -4.998206090092607E-01  -5.791575865239153E+00
   1.432764261388427E+01   2.430238219656955E+00  -8.943059335029330E+00
  -6.062545440000000E-01  -5.859388368000000E+00   6.451894944000001E+00
  -3.741841501688719E+00   5.451891671090497E+00  -3.504059629118332E+00
   6.130844639999999E-01  -1.893297888000000E+00   4.445264448000000E+00
   1.167354232005119E+00  -5.442817372137273E-01   2.754593015573952E-02
