# Supplementary material for: Extending the Applicability of the Multiple-Spawning Framework for Nonadiabatic Molecular Dynamics
Source: J Phys Chem Lett. 2022 Dec 21;13(51):12011–8. doi: 10.1021/acs.jpclett.2c03295 (PMC9806853; doi:10.1021/acs.jpclett.2c03295)
Supplement: Supplementary file 3 — jz2c03295_si_003.zip [file jz2c03295_si_003.zip › ICs/IC.9.xyz]

UNITS=BOHR
          13
Cr  -2.870206000000000E-02  -3.318720000000000E-03   6.334144000000000E-02
C   -1.033555830000000E+00  -2.668604430000000E+00  -1.935989890000000E+00
C    1.278409770000000E+00   2.895889190000000E+00   1.961608600000000E+00
O    1.730343140000000E+00   4.465788530000000E+00   3.193783210000000E+00
O   -1.550480820000000E+00  -4.448193960000000E+00  -3.226131500000000E+00
C   -2.693487560000000E+00  -7.479116000000000E-02   2.456384150000000E+00
C    2.538804500000000E+00   2.170956700000000E-01  -2.411157580000000E+00
O    4.308548200000000E+00   2.098504800000000E-01  -3.653539480000000E+00
O   -4.257569150000000E+00  -3.229695500000000E-01   3.809033980000000E+00
C    1.868660030000000E+00  -2.307291900000000E+00   1.840975880000000E+00
O    2.921898140000000E+00  -3.664544340000000E+00   3.220403030000000E+00
C   -2.048810030000000E+00   2.158218390000000E+00  -2.028713410000000E+00
O   -2.989947900000000E+00   3.599045470000000E+00  -3.454733600000000E+00
# momenta
  -6.354117114942806E+00   4.013819233809228E-01   1.034256985038679E+01
  -2.443128480000000E+00  -4.826373984000000E+00  -4.586687855999999E+00
   1.872543744000000E+00  -1.481524214400000E+01  -7.405109424000000E+00
  -3.033429483408437E+00   2.073638827459572E+00   1.477524929558339E+00
   3.191774531809020E+00   8.704602029203524E+00   5.733371138620095E+00
  -7.337691504000000E+00  -1.193693760000000E+00   8.112248495999999E+00
   6.679441440000000E-01   3.861570672000000E+00  -5.494890960000000E+00
  -2.759732181647784E+00   5.548831026574608E-01  -8.415898362507283E-01
   5.881291021556619E+00  -4.709238123426854E-01  -6.162770489086218E+00
   2.114895744000000E+00   3.894728832000000E+00  -7.670815344000000E+00
   1.290694217777087E+00  -1.726847900797389E+00   9.456271142493833E+00
   1.134698673600000E+01   3.008469600000000E-01   5.273821872000000E+00
  -4.915127799676204E+00   3.398926974579369E+00  -8.049666704754374E+00
