# Supplementary material for: Extending the Applicability of the Multiple-Spawning Framework for Nonadiabatic Molecular Dynamics
Source: J Phys Chem Lett. 2022 Dec 21;13(51):12011–8. doi: 10.1021/acs.jpclett.2c03295 (PMC9806853; doi:10.1021/acs.jpclett.2c03295)
Supplement: Supplementary file 3 — jz2c03295_si_003.zip [file jz2c03295_si_003.zip › ICs/IC.10.xyz]

UNITS=BOHR
          13
Cr   2.135170000000000E-03   3.659737000000000E-02  -5.605203000000000E-02
C   -1.399086170000000E+00  -2.768868800000000E+00  -1.906367920000000E+00
C    1.407137020000000E+00   2.906761630000000E+00   1.925007360000000E+00
O    1.908535750000000E+00   4.661113130000000E+00   3.263497620000000E+00
O   -2.164578460000000E+00  -4.539444870000000E+00  -2.963097660000000E+00
C   -2.681687390000000E+00  -1.213549200000000E-01   2.205863090000000E+00
C    3.008529750000000E+00   3.585529700000000E-01  -2.151921870000000E+00
O    4.742143050000000E+00   5.534384400000000E-01  -3.489134920000000E+00
O   -4.374812060000000E+00  -4.244305800000000E-01   3.711184940000000E+00
C    1.925304370000000E+00  -2.489178080000000E+00   2.001191080000000E+00
O    3.082276820000000E+00  -3.824992410000000E+00   3.188844350000000E+00
C   -1.992493970000000E+00   2.220176770000000E+00  -2.214406030000000E+00
O   -3.388172010000000E+00   3.379546230000000E+00  -3.425136590000000E+00
# momenta
  -5.650721280574146E+00   7.624158563169732E+00  -8.908599790543846E+00
  -4.215118176000000E+00  -7.872033600000000E-01   1.155829564800000E+01
   1.083423600000000E+00  -1.105226467200000E+01  -3.753724032000000E+00
  -1.007570217103863E+00   9.239750734137472E+00   3.760988566146653E+00
   3.265220556669899E+00  -3.783042930269211E+00  -5.657311480727382E+00
   7.419672576000001E+00  -1.497889584000000E+00  -1.047522456000000E+01
   4.442576544000000E+00   6.674792688000000E+00  -1.012370400000000E+01
   8.724541993569993E-01  -2.178888948651652E+00   5.165654804109694E+00
  -9.148068011380309E+00   3.219437928617876E+00   1.113657288199394E+01
   5.619570048000000E+00  -8.877089376000001E+00   1.660617936000000E+00
  -6.022133538642895E+00   5.055529816813293E+00  -2.296384968431091E+00
   2.504245248000000E+00  -3.991339152000000E+00   2.016412704000000E+00
   1.022840882008963E+00   8.697818329986067E-01   5.563954858163313E+00
