# Supplementary material for: Extending the Applicability of the Multiple-Spawning Framework for Nonadiabatic Molecular Dynamics
Source: J Phys Chem Lett. 2022 Dec 21;13(51):12011–8. doi: 10.1021/acs.jpclett.2c03295 (PMC9806853; doi:10.1021/acs.jpclett.2c03295)
Supplement: Supplementary file 3 — jz2c03295_si_003.zip [file jz2c03295_si_003.zip › ICs/IC.11.xyz]

UNITS=BOHR
          13
Cr  -6.757918000000000E-02   2.434320000000000E-02   4.014172000000000E-02
C   -1.301259040000000E+00  -2.942398320000000E+00  -1.782002730000000E+00
C    1.215750450000000E+00   2.970480100000000E+00   1.749943670000000E+00
O    2.059577130000000E+00   4.526748100000000E+00   3.166624560000000E+00
O   -1.800878630000000E+00  -4.555273770000000E+00  -3.157702660000000E+00
C   -2.782823350000000E+00  -3.266514300000000E-01   2.103756510000000E+00
C    2.837715380000000E+00   2.099589300000000E-01  -2.450796550000000E+00
O    4.622568680000000E+00   2.159536000000000E-01  -3.634369040000000E+00
O   -4.497263680000000E+00  -4.359639400000000E-01   3.471840100000000E+00
C    1.943167430000000E+00  -2.128398160000000E+00   2.023804080000000E+00
O    3.103045540000000E+00  -3.564051720000000E+00   3.261060790000000E+00
C   -2.040709290000000E+00   2.285830100000000E+00  -1.942156790000000E+00
O   -3.184328960000000E+00   3.682343840000000E+00  -3.021022880000000E+00
# momenta
   1.003540634950535E+01  -9.369201997702282E+00   1.714613172771835E+01
  -1.251507931200000E+01   5.738036112000000E+00  -7.730654256000001E+00
  -2.867332608000000E+00   3.699635472000000E+00  -1.108936656000000E+01
   4.070542563771013E+00  -1.960019207232967E+00   1.634636578101203E+00
  -4.831697109300451E-01  -5.925341016475179E+00  -8.300781042453447E-01
   8.620879248000001E+00  -4.857901775999999E+00  -6.912297648000000E+00
  -4.312323360000000E-01  -2.041044480000000E+00   5.850707760000000E+00
   7.450087540586216E+00   4.876686837443940E+00  -1.719065735028444E+00
  -1.197640071844793E+01  -7.156655841102048E-02   1.034843037291107E+01
  -7.134798816000000E+00   7.383782448000000E+00  -1.175929358400000E+01
   6.931442900415090E+00  -8.669038999972607E-01   6.630493335131488E+00
   5.036096592000000E+00  -3.946658256000000E+00   1.123325755200000E+01
  -6.702001160215951E+00   7.055781352738546E+00  -1.265961613963480E+01
