# Supplementary material for: Extending the Applicability of the Multiple-Spawning Framework for Nonadiabatic Molecular Dynamics
Source: J Phys Chem Lett. 2022 Dec 21;13(51):12011–8. doi: 10.1021/acs.jpclett.2c03295 (PMC9806853; doi:10.1021/acs.jpclett.2c03295)
Supplement: Supplementary file 3 — jz2c03295_si_003.zip [file jz2c03295_si_003.zip › ICs/IC.12.xyz]

UNITS=BOHR
          13
Cr   1.010152300000000E-01   9.176773000000001E-02  -1.222558000000000E-02
C   -1.212958870000000E+00  -2.744232830000000E+00  -1.858981890000000E+00
C    1.272398060000000E+00   2.891283040000000E+00   1.858712190000000E+00
O    1.930966070000000E+00   4.563645620000000E+00   2.976613440000000E+00
O   -1.746522360000000E+00  -4.282898770000000E+00  -3.323621640000000E+00
C   -2.845115770000000E+00  -5.338682600000000E-01   2.453472920000000E+00
C    2.806008300000000E+00   1.793118100000000E-01  -2.213457900000000E+00
O    4.302903820000000E+00   1.399027700000000E-01  -3.769902710000000E+00
O   -4.315286570000000E+00  -7.299820400000000E-01   3.802779370000000E+00
C    1.699893130000000E+00  -2.363402110000000E+00   2.143419050000000E+00
O    2.950865050000000E+00  -3.610247060000000E+00   3.574271270000000E+00
C   -2.063584910000000E+00   2.458935570000000E+00  -2.087376960000000E+00
O   -3.193633550000000E+00   3.705992150000000E+00  -3.443614140000000E+00
# momenta
  -1.207903063509651E+01   4.923007938374140E+00  -1.332341949663076E+01
   1.075778496000000E+00   1.463717952000000E+00   3.020521104000000E+00
   8.885505600000000E-01  -6.735116304000001E+00   6.669438912000001E+00
   1.936379043293339E+00   6.155340723276621E+00   3.025940984272281E+00
   3.678174575699760E-01  -2.731687018216300E+00  -3.732297336123030E+00
   2.010970800000000E+00  -1.956904272000000E+00   8.271804240000000E+00
   5.769101232000001E+00  -5.250710304000000E+00  -5.576960160000000E-01
  -4.288736871934280E+00  -8.807062317384096E-01  -4.554182141313524E-01
  -7.939864750754044E-01   7.562209460985591E-01  -3.837312524008877E+00
   1.017825523200000E+01   2.614074768000000E+00   7.771743936000001E+00
  -9.451924876328535E+00   7.594747723898768E+00  -8.728506493112663E+00
   1.084569264000000E+01  -1.280140718400000E+01   1.447898976000000E+00
  -5.550064426432328E+00   7.112370912877255E+00   3.171893300769110E-01
