# Supplementary material for: Extending the Applicability of the Multiple-Spawning Framework for Nonadiabatic Molecular Dynamics
Source: J Phys Chem Lett. 2022 Dec 21;13(51):12011–8. doi: 10.1021/acs.jpclett.2c03295 (PMC9806853; doi:10.1021/acs.jpclett.2c03295)
Supplement: Supplementary file 3 — jz2c03295_si_003.zip [file jz2c03295_si_003.zip › ICs/IC.13.xyz]

UNITS=BOHR
          13
Cr   6.797454999999999E-02   4.671271000000000E-02   4.548630000000000E-02
C   -1.300199520000000E+00  -2.772710510000000E+00  -1.981529580000000E+00
C    1.336286670000000E+00   2.810569920000000E+00   1.923535060000000E+00
O    2.010225020000000E+00   4.420440490000000E+00   3.087258770000000E+00
O   -2.167953590000000E+00  -4.407379800000000E+00  -3.142942270000000E+00
C   -2.660766140000000E+00  -2.543372300000000E-01   2.372772950000000E+00
C    2.868798260000000E+00   3.492006100000000E-01  -2.209593670000000E+00
O    4.501174560000000E+00   5.403182399999999E-01  -3.567443750000000E+00
O   -4.544295030000000E+00  -3.848697900000000E-01   3.506809620000000E+00
C    1.907465470000000E+00  -2.309137060000000E+00   2.115695050000000E+00
O    3.162061710000000E+00  -3.641776670000000E+00   3.284629510000000E+00
C   -2.043375630000000E+00   2.132438320000000E+00  -2.037371660000000E+00
O   -3.253700670000000E+00   3.351322160000000E+00  -3.459409170000000E+00
# momenta
  -1.012561953542086E+00   1.473354886252140E+00   1.773900210492415E+01
  -1.075652913600000E+01  -4.269581280000000E+00  -5.501831040000000E+00
  -5.569050672000000E+00  -6.602990399999999E-01  -6.629098320000000E+00
   4.900826234659311E+00   2.573136403172763E+00   5.370751580450509E+00
   2.819317141440956E+00  -4.453072719643789E+00   3.568636921668941E-01
   7.567903872000000E+00   1.839055104000000E+00   1.773311616000000E+00
   7.877519567999999E+00   4.357510992000001E+00  -4.700901744000000E+00
   1.368662708782938E+00   1.875443216989331E+00  -3.208425429888236E+00
   3.079681978072925E+00  -1.406075837800435E+00  -5.132029974655193E+00
  -6.874490735999999E+00   1.735504704000000E+00  -2.710222416000000E+00
   8.184489055868447E-01  -5.350606049441089E+00   5.544866527031937E+00
  -4.931686944000000E+00   3.663150480000000E+00  -1.371558096000000E+00
  -1.306816515917280E-02  -1.455264998792827E+00  -1.841847754198109E+00
