# Supplementary material for: Extending the Applicability of the Multiple-Spawning Framework for Nonadiabatic Molecular Dynamics
Source: J Phys Chem Lett. 2022 Dec 21;13(51):12011–8. doi: 10.1021/acs.jpclett.2c03295 (PMC9806853; doi:10.1021/acs.jpclett.2c03295)
Supplement: Supplementary file 3 — jz2c03295_si_003.zip [file jz2c03295_si_003.zip › ICs/IC.14.xyz]

UNITS=BOHR
          13
Cr  -4.860531000000000E-02   1.509329000000000E-02  -2.933460000000000E-02
C   -1.290893210000000E+00  -2.786345270000000E+00  -2.142241310000000E+00
C    9.124797700000000E-01   2.864863530000000E+00   1.925028970000000E+00
O    1.773197350000000E+00   4.548274420000000E+00   3.173468720000000E+00
O   -1.889331660000000E+00  -4.583057650000000E+00  -3.077983100000000E+00
C   -2.984026770000000E+00  -2.459158100000000E-01   2.477774500000000E+00
C    2.799890400000000E+00  -2.738430000000000E-03  -2.292611680000000E+00
O    4.435308320000000E+00   3.347227200000000E-01  -3.715097650000000E+00
O   -4.595967930000000E+00  -3.770206100000000E-01   3.885190030000000E+00
C    2.112716460000000E+00  -2.244658230000000E+00   2.160487490000000E+00
O    3.410419230000000E+00  -3.631118840000000E+00   3.125656680000000E+00
C   -1.771690730000000E+00   2.273876390000000E+00  -2.004428020000000E+00
O   -2.811052070000000E+00   3.761608550000000E+00  -3.375003840000000E+00
# momenta
   8.985557550621870E+00   5.171904783236153E+00   7.746413641757124E+00
  -1.071065851200000E+01  -5.491167552000000E+00  -1.287805651200000E+01
   5.897657951999999E+00  -2.116393920000000E-01  -6.143777424000000E+00
  -2.311068300070611E+00  -3.107022341585711E+00   5.062519082673704E-01
   5.380706879302103E+00   5.498995798990077E+00   6.922926568064169E+00
   3.763484208000000E+00   1.595998080000000E+00  -4.982294448000000E+00
  -3.961948464000000E+00  -3.164940864000000E+00   4.591248480000000E+00
  -1.728668633920689E+00   4.088250661728274E+00   4.823562543572157E+00
  -1.262972087641673E+01   2.636539029192211E-01   1.032476084230816E+01
  -5.020123391999999E+00   9.710626032000000E+00  -1.503882288000000E+01
   7.375907349143359E+00  -4.767031716760004E+00   5.629471883938851E+00
   1.591767936000000E+00  -1.076785358400000E+01  -4.754747952000000E+00
   3.067582912801960E+00   7.884068090523868E-01   3.406797240338151E+00
