# Supplementary material for: Extending the Applicability of the Multiple-Spawning Framework for Nonadiabatic Molecular Dynamics
Source: J Phys Chem Lett. 2022 Dec 21;13(51):12011–8. doi: 10.1021/acs.jpclett.2c03295 (PMC9806853; doi:10.1021/acs.jpclett.2c03295)
Supplement: Supplementary file 3 — jz2c03295_si_003.zip [file jz2c03295_si_003.zip › ICs/IC.15.xyz]

UNITS=BOHR
          13
Cr  -7.255477000000000E-02   1.686249000000000E-02  -4.061550000000000E-03
C   -1.215240600000000E+00  -2.868166040000000E+00  -2.080863640000000E+00
C    1.104176660000000E+00   2.824169380000000E+00   1.962381810000000E+00
O    2.057751500000000E+00   4.660812000000000E+00   2.837954530000000E+00
O   -2.039894360000000E+00  -4.429293800000000E+00  -3.253295980000000E+00
C   -2.904489380000000E+00  -3.518717600000000E-01   2.248614240000000E+00
C    2.887860140000000E+00   1.863666600000000E-01  -2.173931100000000E+00
O    4.533552690000000E+00   3.549366000000000E-01  -3.564847120000000E+00
O   -4.426048680000000E+00  -6.082126000000000E-01   3.822451440000000E+00
C    1.785955030000000E+00  -2.255690290000000E+00   2.027120290000000E+00
O    3.221495710000000E+00  -3.460836110000000E+00   3.345066810000000E+00
C   -1.912477020000000E+00   2.202960660000000E+00  -2.010886580000000E+00
O   -2.926558270000000E+00   3.620065880000000E+00  -3.157854140000000E+00
# momenta
   5.466861848814008E+00   7.957165376295458E+00   2.030550049027715E+01
   2.695835520000000E+00  -6.447444480000000E+00  -1.928791440000000E+00
  -5.129908848000000E+00   5.914710720000000E-01   1.705871664000000E+00
   2.324077731903226E+00  -1.063073210701248E-01  -4.871723871349782E+00
   1.969475272808817E+00   8.175326656925387E+00  -6.143212291342377E-01
  -2.519799840000000E+00   4.343102064000000E+00   1.740704256000000E+00
   3.065334191999999E+00  -1.736782560000000E+00  -9.175887360000001E+00
  -1.063152500692101E+01   9.015565626665281E-01   4.042614866992646E+00
   7.526675798417952E-01  -3.208043663265609E+00  -3.294176086663033E+00
   1.950074352000000E+00  -1.515742113600000E+01   1.429524288000000E+00
  -8.922179637437933E-01   4.338777666161764E+00  -1.772777362165808E+00
  -3.637152720000000E+00   5.028958224000000E+00  -6.495672528000000E+00
   4.260956008472309E+00  -4.836190208782144E+00  -1.341880311872454E+00
