# Supplementary material for: Extending the Applicability of the Multiple-Spawning Framework for Nonadiabatic Molecular Dynamics
Source: J Phys Chem Lett. 2022 Dec 21;13(51):12011–8. doi: 10.1021/acs.jpclett.2c03295 (PMC9806853; doi:10.1021/acs.jpclett.2c03295)
Supplement: Supplementary file 3 — jz2c03295_si_003.zip [file jz2c03295_si_003.zip › ICs/IC.16.xyz]

UNITS=BOHR
          13
Cr   6.751831000000000E-02  -2.011968000000000E-02  -7.034210000000000E-02
C   -1.331103940000000E+00  -2.867103050000000E+00  -1.960473730000000E+00
C    1.305883840000000E+00   2.852414550000000E+00   1.920455470000000E+00
O    1.946636390000000E+00   4.474886480000000E+00   3.254461850000000E+00
O   -2.112575730000000E+00  -4.667528300000000E+00  -2.914145610000000E+00
C   -2.780176120000000E+00  -3.681458000000000E-01   2.336213750000000E+00
C    2.990571870000000E+00   6.261886000000000E-01  -2.362958240000000E+00
O    4.466534930000000E+00   7.170098700000000E-01  -3.882965020000000E+00
O   -4.526288170000000E+00  -2.997957000000000E-01   3.612913370000000E+00
C    1.961247930000000E+00  -2.303486530000000E+00   2.029242190000000E+00
O    2.887965500000000E+00  -3.676306080000000E+00   3.488682230000000E+00
C   -2.032269470000000E+00   2.001041060000000E+00  -2.082492250000000E+00
O   -2.965956020000000E+00   3.567840250000000E+00  -3.241227010000000E+00
# momenta
   8.340046921169396E+00  -1.157704098323688E+01  -4.948469799515197E+00
   3.379730832000000E+00   5.810763744000001E+00   7.598021616000000E+00
  -2.960704224000000E+00   7.524985535999999E+00   8.886585168000002E+00
  -3.288126554027551E+00  -1.011249860012726E+01  -1.335827842570644E+01
  -2.016432567392003E+00   5.134026907758168E+00  -4.543610142533069E-01
  -1.627250472000000E+01   3.916055808000000E+00   5.499055008000000E+00
   5.595114527999999E+00   1.131100848000000E+00  -4.531806144000000E+00
  -7.077453950238477E+00  -1.204708627696058E+00   1.091318067443029E+01
   9.256460365543244E+00  -2.074813493990734E+00  -3.942738845180631E+00
   1.111950633600000E+01  -1.138574102400000E+01   2.767814064000000E+00
  -5.455386304020703E+00   9.783210204779385E+00  -7.126026411302008E+00
  -2.548177056000000E+00   7.304643504000000E+00  -7.422360480000001E-01
   2.308249100395823E+00  -4.013659336999513E+00  -3.473782599277642E-01
