# Supplementary material for: Extending the Applicability of the Multiple-Spawning Framework for Nonadiabatic Molecular Dynamics
Source: J Phys Chem Lett. 2022 Dec 21;13(51):12011–8. doi: 10.1021/acs.jpclett.2c03295 (PMC9806853; doi:10.1021/acs.jpclett.2c03295)
Supplement: Supplementary file 3 — jz2c03295_si_003.zip [file jz2c03295_si_003.zip › ICs/IC.17.xyz]

UNITS=BOHR
          13
Cr   3.952864000000000E-02  -2.590680000000000E-03  -6.963047000000000E-02
C   -1.214473490000000E+00  -2.961707520000000E+00  -1.890474710000000E+00
C    1.218871780000000E+00   2.778850330000000E+00   1.833197560000000E+00
O    2.050818740000000E+00   4.388550010000000E+00   3.087142680000000E+00
O   -2.175388670000000E+00  -4.544219100000000E+00  -3.265307520000000E+00
C   -2.973890580000000E+00  -2.379583200000000E-01   2.217230190000000E+00
C    2.928059410000000E+00   3.276633800000000E-01  -2.099852930000000E+00
O    4.530821000000000E+00   4.709140000000000E-01  -3.399719240000000E+00
O   -4.495506910000000E+00  -3.214043900000000E-01   3.776434060000000E+00
C    2.279868780000000E+00  -2.140474240000000E+00   2.035433870000000E+00
O    3.128670810000000E+00  -3.573928890000000E+00   3.362024660000000E+00
C   -2.066051680000000E+00   2.081267630000000E+00  -2.183269280000000E+00
O   -3.289454430000000E+00   3.701225130000000E+00  -3.260654930000000E+00
# momenta
   1.450277094506314E+00   9.444061776712504E+00   2.457021918724038E+00
   5.116293072000000E+00   9.293097600000001E+00   2.327196096000000E+00
  -7.827639120000001E+00  -1.607961456000000E+00  -2.218776624000000E+00
   2.373061326252664E+00   1.037406746995367E+00   4.614090134402765E-01
  -5.205094232893445E+00  -1.268839546964825E+01  -7.100036914300058E+00
   1.473632352000000E+00   3.158463456000000E+00  -8.401506624000000E+00
   5.638649760000001E-01  -6.200708112000000E+00  -1.128038400000000E+00
  -5.437883772706394E+00   1.867661051220386E+00   1.164711232310005E+00
  -2.396437190222780E+00   9.590271227036092E-01   2.122005721880151E+00
   9.835415279999999E+00   9.698486400000000E-01   4.662191520000000E-01
  -6.471443486812207E+00   1.861523418595066E+00  -4.708092823558972E+00
   6.494813279999999E-01  -3.087916992000000E+00   1.518218510400000E+01
   6.166881821945284E+00  -5.274810691517885E+00  -8.897217973650750E-01
