# Supplementary material for: Extending the Applicability of the Multiple-Spawning Framework for Nonadiabatic Molecular Dynamics
Source: J Phys Chem Lett. 2022 Dec 21;13(51):12011–8. doi: 10.1021/acs.jpclett.2c03295 (PMC9806853; doi:10.1021/acs.jpclett.2c03295)
Supplement: Supplementary file 3 — jz2c03295_si_003.zip [file jz2c03295_si_003.zip › ICs/IC.18.xyz]

UNITS=BOHR
          13
Cr   2.281195000000000E-02  -1.876469000000000E-02  -2.807822000000000E-02
C   -1.183561360000000E+00  -2.950122530000000E+00  -1.777439440000000E+00
C    1.067995300000000E+00   2.841105650000000E+00   1.786039170000000E+00
O    1.684198280000000E+00   4.408169740000000E+00   3.272727780000000E+00
O   -1.952294920000000E+00  -4.527677030000000E+00  -2.885406400000000E+00
C   -2.751854410000000E+00  -7.233191000000000E-02   2.413854230000000E+00
C    2.656923830000000E+00   2.622912400000000E-01  -2.414333970000000E+00
O    4.510424660000000E+00   3.275538800000000E-01  -3.701120740000000E+00
O   -4.459567600000000E+00  -5.047979400000000E-01   3.581963870000000E+00
C    2.117084000000000E+00  -2.302006980000000E+00   2.075610560000000E+00
O    3.153324750000000E+00  -3.639822430000000E+00   3.233740620000000E+00
C   -1.971748860000000E+00   2.388873270000000E+00  -2.237834890000000E+00
O   -2.974483290000000E+00   3.874915650000000E+00  -3.279910110000000E+00
# momenta
   5.393718599768351E-01  -3.489705417961865E+00  -2.674487192679338E+01
  -9.994486320000000E+00  -5.649753887999999E+00  -3.342673008000000E+00
   4.767636672000000E+00  -9.873640800000000E-01   2.935719936000000E+00
   7.703756777990564E-01   6.554316210585658E+00   3.619147582508889E+00
   7.980273279426005E+00   1.070467736514910E+01   8.317725607165452E+00
   6.704557919999999E-01  -3.660903216000000E+00  -1.796907888000000E+00
   3.886488864000000E+00   2.861450064000000E+00   2.431275264000000E+00
   2.965651224560412E+00  -1.928684977514231E+00   6.164356288903285E-01
  -5.413803108817582E+00   8.730121659593011E-01   8.185340689103541E+00
  -3.773971440000000E+00   1.671017040000000E+00   4.726084320000000E-01
   4.952540928693701E+00  -6.609085037601068E+00   5.413568175511349E+00
   4.314746880000000E-01  -5.476824720000001E+00   5.388035759999999E+00
  -7.664522915849766E+00   5.971094277863925E+00  -5.595524021188282E+00
