# Supplementary material for: Extending the Applicability of the Multiple-Spawning Framework for Nonadiabatic Molecular Dynamics
Source: J Phys Chem Lett. 2022 Dec 21;13(51):12011–8. doi: 10.1021/acs.jpclett.2c03295 (PMC9806853; doi:10.1021/acs.jpclett.2c03295)
Supplement: Supplementary file 3 — jz2c03295_si_003.zip [file jz2c03295_si_003.zip › ICs/IC.19.xyz]

UNITS=BOHR
          13
Cr  -4.589178000000000E-02   7.018099000000000E-02   8.888701000000000E-02
C   -1.012983210000000E+00  -2.715068410000000E+00  -1.883785120000000E+00
C    1.127551110000000E+00   2.913409650000000E+00   2.016117230000000E+00
O    2.230851320000000E+00   4.607120930000000E+00   2.931112900000000E+00
O   -1.985250340000000E+00  -4.312595000000000E+00  -3.142528480000000E+00
C   -2.714000460000000E+00  -2.936498200000000E-01   2.347863310000000E+00
C    2.837661820000000E+00   2.374157000000000E-01  -2.210344940000000E+00
O    4.410185110000000E+00   4.196068800000000E-01  -3.687587560000000E+00
O   -4.432067970000000E+00  -6.773191900000000E-01   3.551008310000000E+00
C    1.819585960000000E+00  -2.388748690000000E+00   2.097843320000000E+00
O    2.997749840000000E+00  -3.655765580000000E+00   3.257853080000000E+00
C   -2.035723600000000E+00   2.231391510000000E+00  -2.068675980000000E+00
O   -3.085856150000000E+00   3.397046080000000E+00  -3.437908700000000E+00
# momenta
  -7.732299950937363E+00  -4.795889358220476E+00  -4.823735288756763E+00
   1.675225152000000E+00   1.235951136000000E+00  -2.008503216000000E+00
  -3.374134704000000E+00  -6.084268991999999E+00   3.567751920000000E+00
   4.997266356867678E+00   7.850648827712321E+00   3.331207449057902E+00
   9.306295593127777E-02  -7.903038955002129E+00  -2.945476326887712E-01
  -1.811098699200000E+01   5.292306720000001E-01  -6.607176480000000E-01
   2.874162528000000E+00  -4.641789887999999E+00  -1.515074544000000E+00
  -3.408735440114568E+00   2.093255758529971E-01   4.988103957924618E+00
   1.266084953949252E+01   1.614344213775387E+00   2.075929427195337E-01
   4.332372480000000E-01   2.104042780800000E+01  -7.153085376000001E+00
   7.706840277634861E+00  -1.706115036522387E+01   7.758819271638764E+00
   8.218839312000000E+00   7.548185231999999E+00  -7.957253375999999E+00
  -6.434147824447826E+00   4.090776194770272E-01   4.759572584287129E+00
