# Supplementary material for: Extending the Applicability of the Multiple-Spawning Framework for Nonadiabatic Molecular Dynamics
Source: J Phys Chem Lett. 2022 Dec 21;13(51):12011–8. doi: 10.1021/acs.jpclett.2c03295 (PMC9806853; doi:10.1021/acs.jpclett.2c03295)
Supplement: Supplementary file 3 — jz2c03295_si_003.zip [file jz2c03295_si_003.zip › ICs/IC.20.xyz]

UNITS=BOHR
          13
Cr   6.691842000000001E-02  -4.164552000000000E-02   5.694800000000000E-03
C   -1.294699470000000E+00  -2.725394070000000E+00  -1.902711110000000E+00
C    1.099872000000000E+00   2.698001530000000E+00   1.716934080000000E+00
O    1.516675850000000E+00   4.700139670000000E+00   2.753518750000000E+00
O   -2.038608530000000E+00  -4.383149470000000E+00  -2.959204170000000E+00
C   -2.749957370000000E+00  -2.524425300000000E-01   2.270009660000000E+00
C    2.888635140000000E+00   6.052618000000000E-02  -2.261277950000000E+00
O    4.403823540000000E+00   5.292713400000000E-01  -3.789390020000000E+00
O   -4.442179320000000E+00  -5.870749000000000E-01   3.554577660000000E+00
C    2.115698380000000E+00  -2.186113800000000E+00   2.250353200000000E+00
O    3.064360940000000E+00  -3.898223080000000E+00   3.429190370000000E+00
C   -1.704913050000000E+00   2.261923350000000E+00  -2.079221020000000E+00
O   -2.989488560000000E+00   3.888466240000000E+00  -3.011202970000000E+00
# momenta
  -1.213968136051116E-01   3.773886489873280E+00  -3.477594345434097E+00
   1.211032944000000E+00  -8.915799600000001E+00   4.985224703999999E+00
   3.017304432000000E+00  -4.749922944000000E+00  -6.910535088000000E+00
  -5.461993803258486E+00  -2.847509138188835E+00  -2.146996752330614E-01
  -3.315261350897384E+00   4.850051273849851E+00  -2.405805155808794E+00
   7.276508640000000E-01  -1.448449776000000E+00   8.558330399999999E-01
   8.942127840000001E-01   8.735445648000001E+00  -1.028894400000000E+00
  -1.703883170113180E+00  -3.312001651273410E+00   3.307508551791717E+00
  -3.645166446174120E+00   2.894995032711042E+00  -2.480602047180509E-01
   1.994975568000000E+00   7.022105136000000E+00  -4.233823344000000E+00
   1.636868444510410E+00  -2.875436834967202E+00   2.123797088340173E+00
   1.350914112000000E+00  -3.864192480000001E+00   7.113317616000000E+00
   3.344686747502982E+00   7.352237818540454E-01   2.725520018927702E-01
