# Supplementary material for: Extending the Applicability of the Multiple-Spawning Framework for Nonadiabatic Molecular Dynamics
Source: J Phys Chem Lett. 2022 Dec 21;13(51):12011–8. doi: 10.1021/acs.jpclett.2c03295 (PMC9806853; doi:10.1021/acs.jpclett.2c03295)
Supplement: Supplementary file 3 — jz2c03295_si_003.zip [file jz2c03295_si_003.zip › ICs/IC.21.xyz]

UNITS=BOHR
          13
Cr   4.886989000000000E-02   4.313540000000000E-03   5.049205000000000E-02
C   -1.052205540000000E+00  -2.774045570000000E+00  -1.848778640000000E+00
C    1.237561810000000E+00   2.925742280000000E+00   1.731235920000000E+00
O    2.042976770000000E+00   4.686357790000000E+00   2.767227730000000E+00
O   -1.895477250000000E+00  -4.376119360000000E+00  -3.133292350000000E+00
C   -2.687417920000000E+00  -4.427482500000000E-01   2.250654150000000E+00
C    2.817882250000000E+00   2.635860800000000E-01  -2.208009280000000E+00
O    4.365798540000000E+00   6.672058700000000E-01  -3.683024600000000E+00
O   -4.363134460000000E+00  -5.605844000000000E-01   3.713467610000000E+00
C    1.784157770000000E+00  -2.395100910000000E+00   2.027650660000000E+00
O    2.657113660000000E+00  -3.819588030000000E+00   3.419180930000000E+00
C   -1.845442400000000E+00   2.236225050000000E+00  -1.907188790000000E+00
O   -3.144782240000000E+00   3.527400620000000E+00  -3.296054590000000E+00
# momenta
   1.673397381067099E+01  -8.631380201266500E+00   7.121692097431056E-01
  -1.184493196800000E+01  -7.139227248000000E+00  -7.413944256000000E+00
  -4.066908912000001E+00   1.028773224000000E+01   3.973140720000000E+00
   4.092567561230293E+00  -2.602238766482292E+00   3.630277547891645E+00
   9.490013438601450E+00   4.863765505601163E+00   5.851160825032324E+00
  -1.415093328000000E+00   8.504484192000000E+00  -6.739765056000000E+00
   6.338606400000000E+00   3.896381232000000E+00  -1.261340812800000E+01
  -7.447121507595032E+00  -3.025529850986375E+00   8.226865150980103E+00
  -5.468513202506433E+00  -5.592763554840052E+00   1.131976212752859E+01
  -4.110311952000000E+00  -7.702960032000000E+00   2.499001632000000E+00
   1.633080144947414E-01   3.970460975316045E+00  -3.399132541222322E+00
  -3.355627824000000E+00   7.775907984000000E+00  -3.138260112000000E+00
   1.588149150130483E-01  -4.113505992148248E+00  -3.142467904163512E+00
