# Supplementary material for: Extending the Applicability of the Multiple-Spawning Framework for Nonadiabatic Molecular Dynamics
Source: J Phys Chem Lett. 2022 Dec 21;13(51):12011–8. doi: 10.1021/acs.jpclett.2c03295 (PMC9806853; doi:10.1021/acs.jpclett.2c03295)
Supplement: Supplementary file 3 — jz2c03295_si_003.zip [file jz2c03295_si_003.zip › ICs/IC.22.xyz]

UNITS=BOHR
          13
Cr   3.217498000000000E-02   4.899372000000000E-02  -1.327260000000000E-03
C   -1.265850930000000E+00  -2.781663260000000E+00  -1.870463460000000E+00
C    1.045359710000000E+00   3.047068710000000E+00   2.008711200000000E+00
O    1.723883890000000E+00   4.812246170000000E+00   3.099783920000000E+00
O   -2.342913880000000E+00  -4.363860490000000E+00  -2.920807940000000E+00
C   -2.660690730000000E+00  -4.258408200000000E-01   2.237643080000000E+00
C    2.766156670000000E+00   2.072811300000000E-01  -2.143959530000000E+00
O    4.399929810000000E+00   2.743198400000000E-01  -3.639244090000000E+00
O   -4.325508460000000E+00  -8.120451200000000E-01   3.601213990000000E+00
C    2.064028160000000E+00  -2.101219290000000E+00   2.130895990000000E+00
O    3.179796300000000E+00  -3.835450600000000E+00   3.146720870000000E+00
C   -1.951661800000000E+00   2.126880610000000E+00  -2.107869510000000E+00
O   -2.735194160000000E+00   3.712806190000000E+00  -3.473493290000000E+00
# momenta
  -2.495453117375146E+00   7.661540771286936E+00  -9.855170703225964E+00
   9.540054287999999E+00   8.202976271999999E+00   7.851323520000001E-01
  -2.567410992000000E+00  -1.804619088000000E+01  -2.141796816000000E+00
   3.007234419763533E+00   9.222453769466117E+00   5.901319085912925E+00
  -5.568741624277798E+00  -1.122799130478160E+01  -9.155174743893838E+00
   5.815192176000000E+00  -1.603488960000000E-01  -3.260295360000000E+00
   3.764365488000001E+00  -7.277610239999999E-01   5.156325216000000E+00
  -1.130076189638706E+01  -4.172004385400096E+00   3.872170753321098E+00
  -2.321141065575321E-01   2.052171796602595E+00   6.198480351633530E+00
   4.751443151999999E+00   1.061497353600000E+01  -2.943320976000000E+00
  -2.682351023907513E-01  -5.082136013744104E+00   6.649552299599585E+00
  -1.002504470400000E+01   6.142433472000000E+00  -2.988552672000000E+00
   5.680804811350614E+00  -4.974977059438888E+00   1.700975870448555E+00
