# Supplementary material for: Extending the Applicability of the Multiple-Spawning Framework for Nonadiabatic Molecular Dynamics
Source: J Phys Chem Lett. 2022 Dec 21;13(51):12011–8. doi: 10.1021/acs.jpclett.2c03295 (PMC9806853; doi:10.1021/acs.jpclett.2c03295)
Supplement: Supplementary file 3 — jz2c03295_si_003.zip [file jz2c03295_si_003.zip › ICs/IC.23.xyz]

UNITS=BOHR
          13
Cr   6.185590000000000E-02   9.421923000000000E-02  -4.457239000000000E-02
C   -1.210326090000000E+00  -2.878720950000000E+00  -1.717270760000000E+00
C    1.289756270000000E+00   2.772049060000000E+00   1.842078740000000E+00
O    2.185236620000000E+00   4.544939550000000E+00   3.061237090000000E+00
O   -2.073466500000000E+00  -4.366351200000000E+00  -3.028196360000000E+00
C   -2.895830500000000E+00  -3.149375800000000E-01   2.292030420000000E+00
C    2.907218720000000E+00   3.003115400000000E-01  -2.274340240000000E+00
O    4.695086640000000E+00   6.001784100000001E-01  -3.489105970000000E+00
O   -4.547567740000000E+00  -5.052594200000000E-01   3.681094720000000E+00
C    1.876668290000000E+00  -2.237939250000000E+00   1.942743710000000E+00
O    2.910951050000000E+00  -3.746432760000000E+00   3.230741590000000E+00
C   -1.973271010000000E+00   2.177477300000000E+00  -2.112954430000000E+00
O   -3.357167080000000E+00   3.308327560000000E+00  -3.295286180000000E+00
# momenta
  -8.325456416470587E+00  -3.901672609457609E+00  -1.061607029140757E+01
   3.884461920000000E-01   1.092040315200000E+01   2.276881617600000E+01
   4.511096064000000E+00  -5.648762447999999E+00  -5.257496159999999E-01
  -3.147842003543576E+00  -9.664862551764852E-01   3.002330186995933E+00
   2.021160600179928E+00  -6.733247289944849E+00  -1.316812928097465E+01
   1.246817318400000E+01   2.563819776000000E+00  -6.688915199999999E-02
  -9.309621600000001E-01  -4.206878208000000E+00   1.309921372800000E+01
  -2.268809671612072E+00  -1.867044351291526E+00  -2.231748942553923E+00
   5.342941350325258E+00  -1.973469139014767E+00  -4.068956763953945E+00
  -4.431714768000000E+00   6.912011232000000E+00  -9.654246144000000E+00
  -1.141511568319564E+00   1.770075629144136E+00   2.155336884701861E+00
   3.178776960000000E-01  -8.882861760000000E-01   9.048652560000001E+00
  -3.902124749865719E+00   3.859601821437669E+00  -9.411780647626088E+00
