# Supplementary material for: Extending the Applicability of the Multiple-Spawning Framework for Nonadiabatic Molecular Dynamics
Source: J Phys Chem Lett. 2022 Dec 21;13(51):12011–8. doi: 10.1021/acs.jpclett.2c03295 (PMC9806853; doi:10.1021/acs.jpclett.2c03295)
Supplement: Supplementary file 3 — jz2c03295_si_003.zip [file jz2c03295_si_003.zip › ICs/IC.24.xyz]

UNITS=BOHR
          13
Cr   1.272803000000000E-02   1.116394000000000E-01  -1.150162500000000E-01
C   -1.234604090000000E+00  -2.933514490000000E+00  -1.973299230000000E+00
C    1.302267970000000E+00   2.769738140000000E+00   1.892206550000000E+00
O    2.210636290000000E+00   4.437104880000000E+00   3.094423840000000E+00
O   -1.913396140000000E+00  -4.620565470000000E+00  -2.896189120000000E+00
C   -2.914735910000000E+00  -3.673298000000000E-01   2.269910200000000E+00
C    2.705211440000000E+00   3.628150300000000E-01  -2.351092740000000E+00
O    4.444276500000000E+00   3.689771400000000E-01  -3.534834480000000E+00
O   -4.520250470000000E+00  -6.298685800000000E-01   3.488527230000000E+00
C    1.924592090000000E+00  -2.174902040000000E+00   2.102568120000000E+00
O    3.005789420000000E+00  -3.547927570000000E+00   3.397342730000000E+00
C   -1.847547730000000E+00   2.329054650000000E+00  -1.930317450000000E+00
O   -3.232306060000000E+00   3.643324960000000E+00  -3.184598460000000E+00
# momenta
   4.152095258732568E-01   3.572766395691678E+00   4.617942418560510E+00
   2.292605856000000E+00  -1.027151668800000E+01  -7.316012016000000E+00
  -1.410951312000000E+00   2.317766400000000E+00   9.132241967999999E+00
  -1.705703903236480E+00  -5.894447286705629E+00  -5.922756750106624E+00
  -1.724175534438996E+00   8.252061748073519E+00   5.498995798990077E+00
  -2.515239216000000E+00   6.282953568000001E+00  -2.607597360000000E+00
   3.483104976000000E+00   2.162220480000000E-01  -8.403092928000000E+00
  -2.089526192293533E+00   4.216759180237353E-01   2.838053072612984E+00
  -3.237733359840718E+00  -3.142144870867443E+00   4.508047113302151E+00
  -6.986391264000000E+00   3.509984016000000E+00  -4.790858400000000E-01
   1.227588195056758E+01  -8.647983102401536E+00   6.025863104879333E+00
   1.385165059200000E+01  -4.530990960000000E+00  -1.102855824000000E+00
  -1.294182977374637E+01   7.989171378399553E+00  -7.067528018050161E+00
