# Supplementary material for: Extending the Applicability of the Multiple-Spawning Framework for Nonadiabatic Molecular Dynamics
Source: J Phys Chem Lett. 2022 Dec 21;13(51):12011–8. doi: 10.1021/acs.jpclett.2c03295 (PMC9806853; doi:10.1021/acs.jpclett.2c03295)
Supplement: Supplementary file 3 — jz2c03295_si_003.zip [file jz2c03295_si_003.zip › ICs/IC.25.xyz]

UNITS=BOHR
          13
Cr   1.052846200000000E-01   1.050531900000000E-01   1.579528000000000E-02
C   -1.560107450000000E+00  -2.941827840000000E+00  -1.758881550000000E+00
C    1.227872310000000E+00   2.918339440000000E+00   1.831618810000000E+00
O    1.855110590000000E+00   4.514462270000000E+00   3.251511360000000E+00
O   -2.153260360000000E+00  -4.642773790000000E+00  -2.802935030000000E+00
C   -2.743181780000000E+00  -3.774850300000000E-01   2.232533580000000E+00
C    2.720417210000000E+00   2.595349200000000E-01  -2.428125560000000E+00
O    4.559855290000000E+00   4.976222100000000E-01  -3.664020850000000E+00
O   -4.539401790000000E+00  -6.307007100000001E-01   3.398022940000000E+00
C    2.036903390000000E+00  -2.246393190000000E+00   1.969809340000000E+00
O    3.144774030000000E+00  -3.727479530000000E+00   3.300704800000000E+00
C   -1.955243840000000E+00   2.351716200000000E+00  -2.073877600000000E+00
O   -3.012230690000000E+00   3.678197000000000E+00  -3.356588620000000E+00
# momenta
   3.386427531760501E+00  -5.698498031254555E+00   1.467718946201816E+01
   4.412018160000001E+00   3.949236000000000E+00  -6.614997840000000E+00
  -2.475295200000000E+00  -1.061446680000000E+01  -4.157658720000000E+00
   1.745994965255323E+00   1.034540560659333E+01   4.315401802191650E+00
  -4.121317524580473E-01  -5.863729756915754E+00   9.076648286285685E-01
   2.592241056000000E+00   2.737872576000000E+00  -6.246732960000000E-01
   1.186731648000000E+00  -7.485372000000000E-01  -3.749317632000000E+00
   3.795318195519850E+00  -3.113218707537588E+00  -2.717591019842361E-01
  -8.694881663658163E-01   4.333932166720723E-01   4.586485470920467E-01
  -2.296527552000000E+00  -1.193473440000000E-01  -8.894098079999999E-01
  -3.610102650218945E+00   4.680899293362581E+00  -5.756189035987910E+00
  -1.238290934400000E+01   6.984408384000000E+00  -1.552683168000000E+00
   4.395367226300475E+00  -3.147518970247507E+00   3.225223161283847E+00
