# Supplementary material for: Extending the Applicability of the Multiple-Spawning Framework for Nonadiabatic Molecular Dynamics
Source: J Phys Chem Lett. 2022 Dec 21;13(51):12011–8. doi: 10.1021/acs.jpclett.2c03295 (PMC9806853; doi:10.1021/acs.jpclett.2c03295)
Supplement: Supplementary file 3 — jz2c03295_si_003.zip [file jz2c03295_si_003.zip › ICs/IC.26.xyz]

UNITS=BOHR
          13
Cr   6.204780000000000E-03  -5.896375000000000E-02  -1.259887500000000E-01
C   -1.328496470000000E+00  -2.805872500000000E+00  -1.879420560000000E+00
C    1.217412590000000E+00   2.692728530000000E+00   2.059372430000000E+00
O    1.774715520000000E+00   4.643702960000000E+00   3.026437940000000E+00
O   -2.188051810000000E+00  -4.439018250000000E+00  -3.092727020000000E+00
C   -2.713355500000000E+00  -1.373981600000000E-01   2.128799110000000E+00
C    2.954144900000000E+00   1.866300900000000E-01  -2.028337300000000E+00
O    4.650560210000000E+00   3.426088200000000E-01  -3.423022300000000E+00
O   -4.346030290000000E+00  -3.496468200000000E-01   3.561682360000000E+00
C    1.996544460000000E+00  -2.369331780000000E+00   1.964392360000000E+00
O    3.287409670000000E+00  -3.493340820000000E+00   3.267721090000000E+00
C   -2.011032520000000E+00   2.310282940000000E+00  -1.960333490000000E+00
O   -3.281074560000000E+00   3.587081170000000E+00  -3.142526310000000E+00
# momenta
   7.964985123911812E+00  -8.701853292589500E-01  -4.411100557830355E+00
   3.081131136000000E+00   2.640248784000000E+00  -4.304501999999999E+00
   2.273283792000000E+00  -5.341261824000000E+00  -3.771195408000000E+00
   4.607130235205632E+00   1.061093897596241E+01   5.446840605006503E+00
  -1.122393870524909E-01   1.320207714372522E+00   9.913598189738323E-01
  -7.851631968000000E+00   6.411334032000000E+00  -1.099837440000000E+00
  -6.336535392000000E+00  -1.307334816000000E+00   2.545973856000000E+00
  -1.294482517340083E+00  -2.559980138023754E+00   3.445649335856321E+00
   5.697132676133760E-03  -7.083503482873959E+00   4.323095867970758E+00
   2.309570496000000E+00  -5.585332319999999E-01   1.013912640000000E+00
  -9.162398943060479E-03  -6.706171226401574E-01  -7.192189503669686E-01
  -1.039286894400000E+01  -2.051774064000000E+00  -3.622633632000000E+00
   5.233961662896741E+00  -4.087252195176787E-01   2.590433367844118E-01
