# Supplementary material for: Extending the Applicability of the Multiple-Spawning Framework for Nonadiabatic Molecular Dynamics
Source: J Phys Chem Lett. 2022 Dec 21;13(51):12011–8. doi: 10.1021/acs.jpclett.2c03295 (PMC9806853; doi:10.1021/acs.jpclett.2c03295)
Supplement: Supplementary file 3 — jz2c03295_si_003.zip [file jz2c03295_si_003.zip › ICs/IC.27.xyz]

UNITS=BOHR
          13
Cr   1.176200000000000E-04   3.301329000000000E-02   8.133205000000000E-02
C   -1.195493770000000E+00  -2.619171500000000E+00  -2.051978680000000E+00
C    1.056551390000000E+00   3.025633140000000E+00   1.911911870000000E+00
O    1.762959710000000E+00   4.636686210000000E+00   3.285567870000000E+00
O   -2.014306340000000E+00  -4.398077890000000E+00  -3.152127190000000E+00
C   -2.760759660000000E+00  -4.193534800000000E-01   2.415917480000000E+00
C    2.910056200000000E+00   1.854366300000000E-01  -2.275585750000000E+00
O    4.440762940000000E+00   7.288374000000000E-02  -4.028069720000000E+00
O   -4.389854780000000E+00  -6.316970300000000E-01   3.662818160000000E+00
C    2.050712280000000E+00  -2.175583730000000E+00   2.083164440000000E+00
O    3.065828720000000E+00  -3.610227720000000E+00   3.348090400000000E+00
C   -2.026908170000000E+00   2.217668210000000E+00  -2.031917780000000E+00
O   -2.896681070000000E+00   3.659030200000000E+00  -3.421062530000000E+00
# momenta
  -2.172173307381958E+00   2.576988290692011E+00  -1.186007770183859E+01
   6.075434159999999E+00   1.146102436800000E+01   1.290370176000000E+00
  -5.318260416000000E+00  -6.981962832000000E+00  -2.796147216000000E+00
   5.952417080018455E+00   9.902556324345404E+00   7.038866154689818E+00
  -3.929083346755877E+00  -7.167873906474641E+00  -1.661888841624153E+00
  -2.716479504000000E+00   7.101574560000000E+00   1.486146528000000E+00
  -7.492135824000000E+00  -7.380720000000001E-03   3.534175152000000E+00
   8.237407783097279E+00   2.807453009476224E-02  -6.565416809305136E+00
  -9.826555399779249E+00  -7.087438615753351E+00   1.182613150244908E+01
   4.769267040000000E+00  -6.820115759999999E+00  -8.926264800000000E-01
   3.486527731140745E+00  -7.426829143269216E-01   4.169126452398751E+00
   3.032925120000000E-01  -7.103755728000000E+00  -7.912352160000000E-01
   2.380285525419308E+00   5.021258920766654E+00  -4.702836190832024E+00
