# Supplementary material for: Extending the Applicability of the Multiple-Spawning Framework for Nonadiabatic Molecular Dynamics
Source: J Phys Chem Lett. 2022 Dec 21;13(51):12011–8. doi: 10.1021/acs.jpclett.2c03295 (PMC9806853; doi:10.1021/acs.jpclett.2c03295)
Supplement: Supplementary file 3 — jz2c03295_si_003.zip [file jz2c03295_si_003.zip › ICs/IC.28.xyz]

UNITS=BOHR
          13
Cr  -4.584820000000000E-03   6.627282000000000E-02   3.460010000000000E-03
C   -1.297374860000000E+00  -2.816326240000000E+00  -1.927700650000000E+00
C    1.228894500000000E+00   2.905959950000000E+00   2.170481500000000E+00
O    2.068501070000000E+00   4.506043650000000E+00   3.296860350000000E+00
O   -1.839827080000000E+00  -4.324182500000000E+00  -3.360555140000000E+00
C   -2.769828650000000E+00  -3.235045700000000E-01   2.479102100000000E+00
C    2.791727020000000E+00   2.212536300000000E-01  -2.408613180000000E+00
O    4.324495470000000E+00   3.880532200000000E-01  -3.791595380000000E+00
O   -4.501161990000000E+00  -3.851454700000000E-01   3.803006270000000E+00
C    1.890663480000000E+00  -2.198507370000000E+00   2.029210440000000E+00
O    3.078067540000000E+00  -3.646412280000000E+00   3.404408460000000E+00
C   -1.832579420000000E+00   2.155016350000000E+00  -2.050870960000000E+00
O   -3.114502040000000E+00   3.289080680000000E+00  -3.587748340000000E+00
# momenta
   2.458833811464413E+00  -2.070325862817732E+00   5.699260933461029E+00
   4.267708560000000E+00   5.981357520000000E+00  -1.856482416000000E+00
   6.922564560000001E+00   9.952140816000000E+00   4.873654656000000E+00
  -2.477401080883094E+00  -1.200441651521613E+01  -6.549793744440686E+00
  -2.412588855026252E+00  -5.930597649202127E+00  -2.043449897608719E+00
  -1.704413145600000E+01   2.086386336000000E+00   3.948266592000000E+00
  -2.719850400000000E+00   5.647374432000000E+00   9.844558560000000E-01
   1.086654641314317E+00  -3.485587997915816E+00   2.739616017301642E-01
   7.356437251389357E+00   3.193037298330019E-01  -4.573945905700317E+00
   1.910042208000000E+00   2.131728192000000E+00  -5.117813280000000E-01
   1.980575871528294E+00   6.152315956958880E-01  -6.845956543609805E-01
  -4.834591920000000E+00  -3.485352240000000E+00  -1.437345648000000E+00
   3.403097040764992E+00  -1.199334528315994E-01   2.220295943875098E+00
