# Supplementary material for: Extending the Applicability of the Multiple-Spawning Framework for Nonadiabatic Molecular Dynamics
Source: J Phys Chem Lett. 2022 Dec 21;13(51):12011–8. doi: 10.1021/acs.jpclett.2c03295 (PMC9806853; doi:10.1021/acs.jpclett.2c03295)
Supplement: Supplementary file 3 — jz2c03295_si_003.zip [file jz2c03295_si_003.zip › ICs/IC.29.xyz]

UNITS=BOHR
          13
Cr   1.190063000000000E-02  -4.347875000000000E-02   6.434938000000000E-02
C   -1.353123800000000E+00  -2.711072470000000E+00  -2.023590550000000E+00
C    1.250237380000000E+00   2.670656640000000E+00   1.979071720000000E+00
O    2.088545930000000E+00   4.327960260000000E+00   3.301096560000000E+00
O   -1.934068090000000E+00  -4.490478790000000E+00  -3.134233680000000E+00
C   -2.962898230000000E+00  -2.617234900000000E-01   2.135989080000000E+00
C    2.715283590000000E+00   4.548515600000000E-01  -2.392608220000000E+00
O    4.355778970000000E+00   3.562492500000000E-01  -3.790215590000000E+00
O   -4.472175540000000E+00  -4.631850900000000E-01   3.695158810000000E+00
C    1.975295920000000E+00  -2.184791840000000E+00   2.121689010000000E+00
O    3.197748430000000E+00  -3.342669530000000E+00   3.421357010000000E+00
C   -1.972793070000000E+00   2.352230640000000E+00  -2.050531230000000E+00
O   -3.027349700000000E+00   3.515664460000000E+00  -3.525291990000000E+00
# momenta
  -1.200893899487675E+01   6.156334717914524E+00   1.581686999571391E+00
  -3.518113824000000E+00  -4.027603824000000E+00   1.957411008000000E+00
  -1.802856528000000E+00   2.624606064000000E+00   6.991194240000000E-01
   4.118997558181429E+00  -4.560261040612284E+00  -5.483813234074813E+00
   6.268138076931414E+00   5.614582985656379E+00  -9.725651544752465E-01
  -1.284575760000000E+00   4.160236464000000E+00  -3.036868848000000E+00
   2.306045376000000E+00  -9.528840000000001E-01   1.455874560000000E+00
   3.428146804542013E+00   1.543188788650273E+00  -8.415017362608911E+00
  -1.634166711488739E+00  -6.210050816965473E+00   1.835915688215744E+00
   5.197789440000000E-01   3.317468400000000E+00   8.005106880000000E-01
   3.493370163684761E+00  -6.648641933037934E+00   5.942461781166860E+00
   1.446731280000000E+00  -1.051532280000000E+01   1.504633579200000E+01
  -1.442637333582840E+00   9.736223543532921E+00  -1.171750421497991E+01
