# Supplementary material for: Extending the Applicability of the Multiple-Spawning Framework for Nonadiabatic Molecular Dynamics
Source: J Phys Chem Lett. 2022 Dec 21;13(51):12011–8. doi: 10.1021/acs.jpclett.2c03295 (PMC9806853; doi:10.1021/acs.jpclett.2c03295)
Supplement: Supplementary file 3 — jz2c03295_si_003.zip [file jz2c03295_si_003.zip › ICs/IC.30.xyz]

UNITS=BOHR
          13
Cr   2.293731000000000E-02   6.320584999999999E-02  -9.558860000000001E-03
C   -1.079882820000000E+00  -2.865040940000000E+00  -1.944146200000000E+00
C    1.371207480000000E+00   2.729717570000000E+00   1.816467580000000E+00
O    2.011409990000000E+00   4.620358740000000E+00   2.939871750000000E+00
O   -1.805540960000000E+00  -4.520679400000000E+00  -3.130190150000000E+00
C   -2.899494060000000E+00  -5.010403100000000E-01   2.115529000000000E+00
C    2.687532350000000E+00   3.557690800000000E-01  -2.278412540000000E+00
O    4.185510500000000E+00   1.563257000000000E-01  -3.908013130000000E+00
O   -4.624335620000000E+00  -6.425076600000000E-01   3.443950160000000E+00
C    2.046496200000000E+00  -2.215393890000000E+00   1.996547710000000E+00
O    2.980189690000000E+00  -3.513065170000000E+00   3.727990860000000E+00
C   -1.884820430000000E+00   2.286997870000000E+00  -1.892965540000000E+00
O   -3.022654190000000E+00   3.849376950000000E+00  -2.914447530000000E+00
# momenta
  -7.609186607367686E+00  -1.421420318546450E+01  -5.015128379805828E+00
  -9.013952160000001E+00  -4.467935376000001E+00  -1.266681369600000E+01
   7.157337552000000E+00   5.494714704000001E+00   3.499606944000000E+00
  -6.779617251262454E+00  -3.569723488210265E+00   6.174047287785369E-01
   6.052469301810143E+00   2.061569128851887E+00   6.924189334585168E+00
   3.938660640000000E+00   4.325939136000000E+00  -2.775371040000000E-01
  -8.781580655999999E+00   5.599873439999999E-01   2.275883568000000E+00
  -1.773717095390737E+00  -3.837048224039367E-01   2.743903550140381E+00
   4.063758864553556E+00  -6.536725579281514E-01   3.198029631087456E-02
   4.659239232000000E+00   5.126956560000000E+00   1.677516480000000E-01
   2.432147052770093E-01   1.152817733681994E+00   2.210340645023503E+00
   9.263288304000000E+00  -3.403283040000000E+00   4.371963984000001E+00
  -1.581512284229420E+00   8.097328799256257E+00  -4.705655390506811E+00
