# Supplementary material for: Extending the Applicability of the Multiple-Spawning Framework for Nonadiabatic Molecular Dynamics
Source: J Phys Chem Lett. 2022 Dec 21;13(51):12011–8. doi: 10.1021/acs.jpclett.2c03295 (PMC9806853; doi:10.1021/acs.jpclett.2c03295)
Supplement: Supplementary file 3 — jz2c03295_si_003.zip [file jz2c03295_si_003.zip › ICs/IC.31.xyz]

UNITS=BOHR
          13
Cr  -2.269174000000000E-02   4.062829000000000E-02  -1.215496300000000E-01
C   -1.138700330000000E+00  -2.749724130000000E+00  -1.925359120000000E+00
C    1.212486930000000E+00   2.774020580000000E+00   1.853586580000000E+00
O    2.113454470000000E+00   4.459608000000000E+00   2.879676390000000E+00
O   -1.841132340000000E+00  -4.648959720000000E+00  -2.879058900000000E+00
C   -2.840456160000000E+00  -4.425402700000000E-01   2.274005520000000E+00
C    2.900126470000000E+00   2.144188400000000E-01  -2.164149510000000E+00
O    4.284509480000000E+00   5.881583200000000E-01  -3.739346790000000E+00
O   -4.514044830000000E+00  -6.549209000000000E-01   3.661237610000000E+00
C    1.894085770000000E+00  -2.274402580000000E+00   2.166853570000000E+00
O    2.958918280000000E+00  -3.604235510000000E+00   3.524383060000000E+00
C   -2.050433100000000E+00   2.174001170000000E+00  -2.132679400000000E+00
O   -2.914459830000000E+00   3.955083820000000E+00  -3.107918940000000E+00
# momenta
   5.567946391171760E+00   1.368331861253468E+01  -7.688623799616750E+00
  -2.919945024000000E+00  -8.553483359999999E-01  -2.884980240000000E+00
   3.830703840000000E-01  -2.267379216000000E+00   2.393071776000000E+00
   4.167481919255124E+00  -2.860313003378496E-01  -4.836542608741492E+00
  -6.524097914071526E-01   5.407459909549310E+00   6.462339821195705E+00
   2.733620400000000E+00  -1.075888656000000E+00   2.164996512000000E+00
   5.365541088000000E+00   3.333199248000001E+00   1.871133696000000E+00
   4.636996131760416E-01  -1.118899237594703E+00   1.043456279630849E+00
  -8.429230827635967E+00  -5.080285913957525E+00  -8.107842064710153E-01
  -6.290158032000000E+00  -6.770433600000000E-01  -1.132090084800000E+01
   6.520162781192135E+00  -6.084567064774134E+00   1.296438337114467E+01
  -6.159948911999999E+00  -1.216276560000000E+00  -3.028650912000000E+00
  -1.095053507012123E+00  -3.838545923866597E+00   3.302281285728048E+00
