# Supplementary material for: Extending the Applicability of the Multiple-Spawning Framework for Nonadiabatic Molecular Dynamics
Source: J Phys Chem Lett. 2022 Dec 21;13(51):12011–8. doi: 10.1021/acs.jpclett.2c03295 (PMC9806853; doi:10.1021/acs.jpclett.2c03295)
Supplement: Supplementary file 3 — jz2c03295_si_003.zip [file jz2c03295_si_003.zip › ICs/IC.32.xyz]

UNITS=BOHR
          13
Cr   7.626300000000000E-03  -4.623540000000000E-03  -1.630600000000000E-04
C   -1.133395240000000E+00  -2.840943180000000E+00  -1.831910990000000E+00
C    1.036841760000000E+00   2.851737450000000E+00   1.716810800000000E+00
O    1.713078470000000E+00   4.421688190000000E+00   3.064340010000000E+00
O   -1.970613800000000E+00  -4.449107390000000E+00  -3.039456860000000E+00
C   -2.576199500000000E+00  -4.037044600000000E-01   2.337127860000000E+00
C    2.789836600000000E+00   2.427499700000000E-01  -2.419283340000000E+00
O    4.604563960000000E+00   1.492811800000000E-01  -3.636523480000000E+00
O   -4.449890280000000E+00  -4.298731300000000E-01   3.502201070000000E+00
C    1.968180730000000E+00  -2.317434890000000E+00   1.927390720000000E+00
O    3.132237260000000E+00  -3.512886570000000E+00   3.408390460000000E+00
C   -1.943157780000000E+00   2.544266440000000E+00  -2.007754580000000E+00
O   -3.172210800000000E+00   3.777111590000000E+00  -3.087668060000000E+00
# momenta
  -1.159172685071150E+01  -1.233298170707641E+01   2.435565294166968E-01
  -5.406740928000000E+00   1.617325056000000E+00  -6.149461680000000E+00
   1.330864992000000E+00   3.599874576000001E+00   4.958081280000000E-01
  -2.856789003785011E-01  -4.306973569830565E+00   3.341133381246218E+00
   7.768069770571661E-01   2.185467081226157E-01   7.928764152034567E+00
  -7.144977600000000E-01   2.218181760000000E+00  -7.757577360000000E+00
   1.327066675200000E+01   1.304851809600000E+01   4.847040000000000E-03
  -1.144815317938456E+01  -4.585927504318166E+00   2.943097627162110E+00
   3.342454881093774E+00   2.870356402219928E+00  -1.595255882644011E+00
   2.518962624000000E+00   1.868414947200000E+01  -1.362073320000000E+01
   4.939913263483713E+00  -1.467543200709794E+01   1.035641810532297E+01
   2.021964768000000E+00  -3.460434048000000E+00   5.782562784000000E+00
   9.095442950784268E-01  -3.010640952703902E+00  -2.413734154894135E+00
