# Supplementary material for: Extending the Applicability of the Multiple-Spawning Framework for Nonadiabatic Molecular Dynamics
Source: J Phys Chem Lett. 2022 Dec 21;13(51):12011–8. doi: 10.1021/acs.jpclett.2c03295 (PMC9806853; doi:10.1021/acs.jpclett.2c03295)
Supplement: Supplementary file 3 — jz2c03295_si_003.zip [file jz2c03295_si_003.zip › ICs/IC.33.xyz]

UNITS=BOHR
          13
Cr   1.331287000000000E-02  -6.870171000000000E-02   4.191592000000000E-02
C   -1.167391390000000E+00  -2.947994020000000E+00  -1.912930910000000E+00
C    1.339066090000000E+00   2.813953220000000E+00   1.855704810000000E+00
O    2.101087020000000E+00   4.635292710000000E+00   2.681524120000000E+00
O   -2.029508840000000E+00  -4.721595550000000E+00  -2.943414400000000E+00
C   -2.782327630000000E+00  -3.478339900000000E-01   2.243774760000000E+00
C    2.804766430000000E+00   4.728013400000000E-01  -2.156999730000000E+00
O    4.348827000000000E+00   7.738325700000001E-01  -3.613115140000000E+00
O   -4.549666140000000E+00  -6.366048600000001E-01   3.605288610000000E+00
C    1.731493640000000E+00  -2.258495000000000E+00   2.169912190000000E+00
O    2.974885290000000E+00  -3.706832340000000E+00   3.264590240000000E+00
C   -1.952254010000000E+00   2.302227010000000E+00  -2.045910840000000E+00
O   -2.868508620000000E+00   3.847683830000000E+00  -3.246832270000000E+00
# momenta
   1.774796620585021E+00   8.550703292931919E+00   2.790600908504620E+00
  -8.475401952000000E+00  -1.743746875200000E+01  -3.394954944000000E+00
   2.309173920000000E+00   7.922068272000000E+00  -1.595072736000000E+00
  -6.055141668168536E+00  -9.709881646571622E+00  -5.431922340060749E+00
   7.110197779794606E+00   7.204200468950813E+00   4.462998651832104E+00
   4.423474799999999E+00  -4.079356991999999E+00  -5.369661072000000E+00
   2.378354400000000E+00   5.231674656000000E+00   5.212264464000000E+00
  -9.540935232727305E+00  -2.795089644235748E+00   3.381218876622107E+00
  -2.945182660254922E+00   1.534848656279026E+00   5.369136413970162E+00
   7.083486288000000E+00  -9.841121568000000E+00   3.333661920000000E+00
  -8.067492269364752E+00   8.190391755187536E+00  -8.420185895346023E+00
   8.513561376000002E+00   6.669240624000000E+00  -3.116206080000000E+00
   1.761794230099447E+00  -1.529092790276334E+00   3.104379341890597E+00
