# Supplementary material for: Extending the Applicability of the Multiple-Spawning Framework for Nonadiabatic Molecular Dynamics
Source: J Phys Chem Lett. 2022 Dec 21;13(51):12011–8. doi: 10.1021/acs.jpclett.2c03295 (PMC9806853; doi:10.1021/acs.jpclett.2c03295)
Supplement: Supplementary file 3 — jz2c03295_si_003.zip [file jz2c03295_si_003.zip › ICs/IC.34.xyz]

UNITS=BOHR
          13
Cr   1.009978000000000E-02  -1.837918000000000E-02   5.121678000000000E-02
C   -1.107748340000000E+00  -2.879829850000000E+00  -2.087980690000000E+00
C    1.181897870000000E+00   2.786954950000000E+00   2.008111270000000E+00
O    2.190391310000000E+00   4.579941560000000E+00   2.785137640000000E+00
O   -2.059224670000000E+00  -4.454167950000000E+00  -3.247806180000000E+00
C   -2.799424390000000E+00  -3.085974900000000E-01   2.158088690000000E+00
C    2.825501050000000E+00   1.971020700000000E-01  -2.168843530000000E+00
O    4.490743110000000E+00   4.523840000000000E-01  -3.525576670000000E+00
O   -4.525960990000000E+00  -4.346502700000000E-01   3.535404490000000E+00
C    1.985530270000000E+00  -2.192908320000000E+00   2.141312270000000E+00
O    3.139876790000000E+00  -3.589251690000000E+00   3.389575140000000E+00
C   -2.075375260000000E+00   2.189783460000000E+00  -1.942245480000000E+00
O   -3.276583960000000E+00   3.657733720000000E+00  -3.196945140000000E+00
# momenta
  -2.082846995281480E+01   1.562690734630199E+01  -1.001404508772409E+01
   9.501894864000000E+00   2.223205056000000E+00   1.148045659200000E+01
   7.509276720000000E+00  -8.860521312000001E+00  -3.834317088000000E+00
  -4.958649194655742E+00   3.507055028772794E+00   2.813708108754660E+00
  -1.030211914492002E+01  -5.926456949679784E+00  -7.539597130260729E+00
  -1.640194272000000E+00  -1.509500448000000E+00   4.490936784000001E+00
   2.580522235200000E+01   2.296747872000000E+00  -5.148614016000000E+00
  -7.474226937801586E+00  -3.066790012893426E+00   2.897138799130412E+00
  -1.004046217510377E-01  -4.253673075979107E+00   3.326596882923093E+00
  -9.010074528000001E+00   1.169621596800000E+01  -1.088878723200000E+01
   5.612292385920613E+00  -6.655895498867857E+00   6.587999773366717E+00
   1.869115564800000E+01  -1.428887563200000E+01   1.428911798400000E+01
  -1.187540876343131E+01   8.754349156798218E+00  -8.737375225422934E+00
