# Supplementary material for: Extending the Applicability of the Multiple-Spawning Framework for Nonadiabatic Molecular Dynamics
Source: J Phys Chem Lett. 2022 Dec 21;13(51):12011–8. doi: 10.1021/acs.jpclett.2c03295 (PMC9806853; doi:10.1021/acs.jpclett.2c03295)
Supplement: Supplementary file 3 — jz2c03295_si_003.zip [file jz2c03295_si_003.zip › ICs/IC.35.xyz]

UNITS=BOHR
          13
Cr  -3.965412000000000E-02  -7.613878000000000E-02   5.169102000000000E-02
C   -1.223187590000000E+00  -2.828560240000000E+00  -1.753067190000000E+00
C    1.333839810000000E+00   2.855629620000000E+00   1.795214260000000E+00
O    2.136051180000000E+00   4.408790830000000E+00   2.980629450000000E+00
O   -1.961508050000000E+00  -4.486672410000000E+00  -3.188478790000000E+00
C   -2.875726220000000E+00  -3.186274500000000E-01   2.099405930000000E+00
C    2.865443420000000E+00   3.520794600000000E-01  -2.518081460000000E+00
O    4.448384030000000E+00   5.892158800000000E-01  -3.768907250000000E+00
O   -4.678803710000000E+00  -4.437139300000000E-01   3.494774560000000E+00
C    2.115170790000000E+00  -2.247094310000000E+00   2.186948660000000E+00
O    3.125166060000000E+00  -3.562293890000000E+00   3.554791060000000E+00
C   -2.068902170000000E+00   2.276548540000000E+00  -1.850978700000000E+00
O   -3.057587420000000E+00   3.676212940000000E+00  -3.224796090000000E+00
# momenta
  -9.871859188992575E+00   1.820189301870200E+00  -2.292139679349932E+00
   2.852394912000000E+00   1.604612592000000E+00  -9.819662400000000E-01
   4.566021840000000E+00   1.090429776000000E+01   1.155977179200000E+01
   7.727543775246585E-01  -3.403713740693852E+00  -3.991487506223837E+00
  -3.032577850173344E+00  -3.596770185090261E+00  -2.269044604918305E+00
   6.812735040000000E-01  -2.925629280000000E+00  -6.515633520000000E+00
  -3.405904848000000E+00  -5.535385776000001E+00   1.711754208000000E+00
   4.279868139624011E+00   5.227266063669120E-03  -3.045734115322355E+00
  -7.564852460680703E-01  -1.726701067480994E+00   3.213711429278463E+00
   1.097654068800000E+01  -3.746541600000000E+00   7.403853600000000E+00
  -1.104189475958232E+01   1.030217787824658E+01  -9.441675910844150E+00
  -5.184063504000000E+00   8.866558080000001E+00  -4.094955648000000E+00
   9.632118722208723E+00  -1.286747338232384E+01   8.557592512828650E+00
