# Supplementary material for: Extending the Applicability of the Multiple-Spawning Framework for Nonadiabatic Molecular Dynamics
Source: J Phys Chem Lett. 2022 Dec 21;13(51):12011–8. doi: 10.1021/acs.jpclett.2c03295 (PMC9806853; doi:10.1021/acs.jpclett.2c03295)
Supplement: Supplementary file 3 — jz2c03295_si_003.zip [file jz2c03295_si_003.zip › ICs/IC.36.xyz]

UNITS=BOHR
          13
Cr   8.173874000000000E-02  -7.428381000000001E-02  -3.015249000000000E-02
C   -1.402999060000000E+00  -2.781511790000000E+00  -1.855459410000000E+00
C    1.190915550000000E+00   2.851550940000000E+00   1.815503020000000E+00
O    1.558083910000000E+00   4.502648490000000E+00   3.133132720000000E+00
O   -2.316464630000000E+00  -4.361161370000000E+00  -2.907274100000000E+00
C   -2.723682890000000E+00  -3.858818000000000E-01   2.089956440000000E+00
C    2.732209230000000E+00   2.495637600000000E-01  -2.341375910000000E+00
O    4.561093390000000E+00   5.386783300000000E-01  -3.518852840000000E+00
O   -4.368605680000000E+00  -2.896825900000000E-01   3.510010580000000E+00
C    2.097174720000000E+00  -2.302763280000000E+00   2.003947030000000E+00
O    3.277289550000000E+00  -3.627053800000000E+00   3.321336270000000E+00
C   -1.833211190000000E+00   2.225304500000000E+00  -1.912857360000000E+00
O   -3.019067700000000E+00   3.594116490000000E+00  -3.284693400000000E+00
# momenta
  -4.124916867626945E+00  -3.913974407536995E+00   5.299309451717245E-01
   6.273391680000000E+00   2.672327376000000E+00   1.126496160000000E+01
  -5.403964895999999E+00   2.070126720000000E-01  -1.494144144000000E+00
   2.064593895169628E+00  -5.613378952461939E+00  -3.828296958382213E+00
  -7.461746105907994E+00  -8.698317563261810E+00  -9.255138865695688E+00
  -6.460443360000000E-01   2.200534128000000E+00   9.541244016000000E+00
   5.297726592000000E+00   4.375555200000000E-01   3.792456288000000E+00
  -4.222338846260372E+00   2.317382132675605E+00  -1.158309299715175E+00
   1.729197233859712E+00  -4.237492044512355E+00  -4.890724102491321E+00
   8.704799136000000E+00  -3.119136336000000E+00   2.946713904000000E+00
  -7.966177281052064E+00   7.727455675256748E+00  -3.850087022535260E+00
   1.009768420800000E+01   9.404755776000000E+00  -3.874327200000000E-01
  -3.766010265567369E+00   2.962802658222345E-01  -2.942774593866040E+00
