# Supplementary material for: Extending the Applicability of the Multiple-Spawning Framework for Nonadiabatic Molecular Dynamics
Source: J Phys Chem Lett. 2022 Dec 21;13(51):12011–8. doi: 10.1021/acs.jpclett.2c03295 (PMC9806853; doi:10.1021/acs.jpclett.2c03295)
Supplement: Supplementary file 3 — jz2c03295_si_003.zip [file jz2c03295_si_003.zip › ICs/IC.37.xyz]

UNITS=BOHR
          13
Cr  -7.512400000000000E-03   2.772945000000000E-02  -9.861171000000001E-02
C   -1.051100800000000E+00  -2.795533040000000E+00  -2.024950390000000E+00
C    1.248462330000000E+00   2.725113140000000E+00   1.737492760000000E+00
O    2.041483340000000E+00   4.417251770000000E+00   2.898136070000000E+00
O   -2.014917520000000E+00  -4.648670970000000E+00  -2.904942040000000E+00
C   -2.667902810000000E+00  -3.316145800000000E-01   2.259357210000000E+00
C    2.693419690000000E+00   2.548251800000000E-01  -2.347091250000000E+00
O    4.590134980000000E+00   5.772934199999999E-01  -3.493555330000000E+00
O   -4.493516800000000E+00  -5.236969400000000E-01   3.578166650000000E+00
C    1.898116160000000E+00  -2.333222410000000E+00   2.170246300000000E+00
O    3.021562150000000E+00  -3.644384970000000E+00   3.487102220000000E+00
C   -1.974597440000000E+00   2.478003710000000E+00  -1.847873320000000E+00
O   -3.236115990000000E+00   3.731757010000000E+00  -3.209222340000000E+00
# momenta
  -5.558696201918268E-01   2.974269614713139E+00   6.927819574210952E+00
  -6.102864000000000E-01   9.263927232000000E+00   6.782991840000000E+00
  -8.728615727999999E+00  -1.465744896000000E+00  -1.787478192000000E+00
   1.541015655567624E+00   6.584475773773233E+00   5.403554143333197E+00
   2.450941717268678E-01  -8.925145670429115E+00  -3.760548066197467E+00
   1.504785600000000E-02   2.577744000000000E-01  -2.801346768000000E+00
   1.045755489600000E+01   1.738324800000000E+00  -9.198800640000000E+00
  -4.713261356296083E+00  -3.910641082216641E+00   1.494733794239857E+00
  -3.558622889490788E+00   1.661742008307757E+00   3.316083617469197E+00
   2.917984176000000E+00  -1.213220721600000E+01  -4.562144207999999E+00
  -3.781192830482632E+00   8.226953250969940E+00  -5.076145214435180E+00
   6.813550224000000E+00  -3.898958976000000E+00  -1.011995856000000E+00
   8.768885655121343E-02  -2.770744680377424E-01   4.045404700004156E+00
