# Supplementary material for: Extending the Applicability of the Multiple-Spawning Framework for Nonadiabatic Molecular Dynamics
Source: J Phys Chem Lett. 2022 Dec 21;13(51):12011–8. doi: 10.1021/acs.jpclett.2c03295 (PMC9806853; doi:10.1021/acs.jpclett.2c03295)
Supplement: Supplementary file 3 — jz2c03295_si_003.zip [file jz2c03295_si_003.zip › ICs/IC.38.xyz]

UNITS=BOHR
          13
Cr  -2.120429000000000E-02   2.577572000000000E-02  -7.185358999999999E-02
C   -1.129621810000000E+00  -2.832097530000000E+00  -1.927109320000000E+00
C    1.277297950000000E+00   2.692710600000000E+00   2.202171680000000E+00
O    1.985597230000000E+00   4.487821410000000E+00   3.159169840000000E+00
O   -1.884255730000000E+00  -4.525067570000000E+00  -2.879116590000000E+00
C   -2.665961460000000E+00  -2.956281200000000E-01   2.103534850000000E+00
C    2.802198060000000E+00   3.980740500000000E-01  -2.382996400000000E+00
O    4.491716860000000E+00   3.929695500000000E-01  -3.721201010000000E+00
O   -4.301792030000000E+00  -3.878768300000000E-01   3.542133670000000E+00
C    1.799990350000000E+00  -2.245604830000000E+00   2.263327690000000E+00
O    2.978775480000000E+00  -3.681235610000000E+00   3.314198800000000E+00
C   -1.973694940000000E+00   2.388685360000000E+00  -2.183744740000000E+00
O   -3.287522510000000E+00   3.559251270000000E+00  -3.244014820000000E+00
# momenta
  -2.513953495882130E+00  -3.989311000426263E+00   4.115380590046026E+00
   2.125338912000000E+00  -4.198395888000000E+00   8.601050447999999E+00
   3.022415856000000E+00   2.281942368000000E+00   4.667677488000000E+00
  -6.706053759748459E+00  -7.229837565993415E+00  -1.103519916035470E+01
  -3.711887505144098E+00   3.558681622817346E+00  -4.870402371502226E+00
   2.243452464000000E+00   4.022051759999999E+00  -5.785691328000000E+00
  -1.606298040000000E+01  -4.864224960000000E-01   1.189769860800000E+01
   1.388831733122983E+01   4.227536745660761E+00  -7.616390954735419E+00
  -2.058338795891193E+00  -1.904134447012953E-01   3.042856182321009E+00
   1.166528304000000E+00   5.712082415999999E+00  -1.091883888000000E+01
   7.789801101398149E-01  -1.489947028125373E+00   2.864923569513306E+00
   1.267661793600000E+01  -7.237644191999999E+00   1.149012864000000E+01
  -4.498473581073184E+00   5.011009955282270E+00  -6.033909570617790E+00
