# Supplementary material for: Extending the Applicability of the Multiple-Spawning Framework for Nonadiabatic Molecular Dynamics
Source: J Phys Chem Lett. 2022 Dec 21;13(51):12011–8. doi: 10.1021/acs.jpclett.2c03295 (PMC9806853; doi:10.1021/acs.jpclett.2c03295)
Supplement: Supplementary file 3 — jz2c03295_si_003.zip [file jz2c03295_si_003.zip › ICs/IC.39.xyz]

UNITS=BOHR
          13
Cr  -5.355430000000000E-02   5.026098000000000E-02  -8.529943000000000E-02
C   -1.451357690000000E+00  -2.903542530000000E+00  -1.781149910000000E+00
C    1.228065470000000E+00   2.689476330000000E+00   2.014402490000000E+00
O    1.871269560000000E+00   4.512798350000000E+00   3.060985430000000E+00
O   -1.824825890000000E+00  -4.798471420000000E+00  -2.702893730000000E+00
C   -2.916596330000000E+00  -3.600035600000000E-01   2.024791850000000E+00
C    2.785769600000000E+00   4.222241700000000E-01  -2.250688080000000E+00
O    4.567598840000000E+00   6.858888900000000E-01  -3.582861220000000E+00
O   -4.236247410000000E+00  -3.499487100000000E-01   3.798879880000000E+00
C    1.855427130000000E+00  -2.235673890000000E+00   1.811772620000000E+00
O    2.858471100000000E+00  -3.704254240000000E+00   3.064420330000000E+00
C   -1.760600480000000E+00   2.324356280000000E+00  -1.907438170000000E+00
O   -2.863695670000000E+00   3.544749540000000E+00  -3.277892980000000E+00
# momenta
  -4.116811031683164E-01  -9.845062248990191E+00  -4.556051977060339E+00
   1.439526816000000E+00  -1.315112112000000E+00  -9.439257887999998E+00
  -2.357512128000000E+00  -3.556669824000001E+00  -1.091905920000000E-01
   5.105805544347010E+00   1.625688555800080E+01   7.886534890239308E+00
  -2.708193687593069E+00  -4.846262974286855E+00   3.786655029852534E+00
   8.891189855999999E+00  -4.005417600000000E-01  -7.011970416000000E+00
   1.182831984000000E+00   7.526351520000000E-01   1.897726320000000E+00
  -5.771136667596940E+00   2.924919662592384E-02   2.185848847848784E+00
  -4.794460180262629E+00   7.948968416370547E-01   5.659073480524124E+00
  -3.018780576000000E+00  -3.024112320000000E+00   6.650138880000001E-01
  -1.772307495553343E+00   4.607365168511865E+00  -3.655620978301457E+00
   1.140211080000000E+01  -8.566900848000000E+00   8.905576752000000E+00
  -7.010791624595057E+00   9.365058286349134E+00  -6.402989794708766E+00
