# Supplementary material for: Extending the Applicability of the Multiple-Spawning Framework for Nonadiabatic Molecular Dynamics
Source: J Phys Chem Lett. 2022 Dec 21;13(51):12011–8. doi: 10.1021/acs.jpclett.2c03295 (PMC9806853; doi:10.1021/acs.jpclett.2c03295)
Supplement: Supplementary file 3 — jz2c03295_si_003.zip [file jz2c03295_si_003.zip › ICs/IC.40.xyz]

UNITS=BOHR
          13
Cr   5.675273000000000E-02  -4.987961000000000E-02   7.271493000000000E-02
C   -1.307740440000000E+00  -2.746887950000000E+00  -1.985063680000000E+00
C    1.184638390000000E+00   2.913181840000000E+00   1.909152560000000E+00
O    1.531308990000000E+00   4.679750320000000E+00   3.193174660000000E+00
O   -2.184448530000000E+00  -4.336166720000000E+00  -3.155401380000000E+00
C   -2.589643600000000E+00  -2.756236600000000E-01   2.396390810000000E+00
C    2.836703470000000E+00   1.750031700000000E-01  -2.215046130000000E+00
O    4.568404050000000E+00   2.447891700000000E-01  -3.674709170000000E+00
O   -4.366879120000000E+00  -4.582301000000000E-01   3.715887310000000E+00
C    1.793167930000000E+00  -2.287721970000000E+00   1.941590250000000E+00
O    3.209182910000000E+00  -3.531594760000000E+00   3.107321520000000E+00
C   -1.831705580000000E+00   2.313486930000000E+00  -2.059154810000000E+00
O   -3.000204830000000E+00   3.492447380000000E+00  -3.405925680000000E+00
# momenta
   3.031582642974468E-01   1.049333839894113E+01  -1.308796880315784E+01
   8.432241264000000E+00   9.714966336000000E+00   3.600645696000000E+00
  -4.323119040000000E-01   2.724477120000000E-01  -3.806931311999999E+00
   3.759813899615491E-01   3.773616231356640E-02   6.672105896997888E+00
  -1.247231556124108E+00  -9.260806631708544E+00  -5.282416657307157E+00
   3.782035152000000E+00   6.901854480000000E+00   8.841000959999999E-01
   4.110994944000000E+00  -5.261395824000001E+00  -3.984619392000000E+00
  -1.115944951268831E+01  -2.032084998919731E+00   7.744752639928103E+00
  -7.961860381550045E+00  -3.366329978339634E+00   7.819520164636540E+00
   5.862935520000001E+00   3.414144816000000E+00  -3.329035200000000E+00
   4.566251839921208E+00  -1.084108551608024E+01   7.283167426508151E+00
  -1.044415944000000E+01  -8.492895359999999E+00  -2.915053920000000E-01
   4.061556364807627E+00   7.925974319023060E+00  -4.426613356029374E+00
