# Supplementary material for: Extending the Applicability of the Multiple-Spawning Framework for Nonadiabatic Molecular Dynamics
Source: J Phys Chem Lett. 2022 Dec 21;13(51):12011–8. doi: 10.1021/acs.jpclett.2c03295 (PMC9806853; doi:10.1021/acs.jpclett.2c03295)
Supplement: Supplementary file 3 — jz2c03295_si_003.zip [file jz2c03295_si_003.zip › ICs/IC.41.xyz]

UNITS=BOHR
          13
Cr  -8.737793000000001E-02  -2.108761000000000E-02  -6.058099000000000E-02
C   -1.327754110000000E+00  -2.737910340000000E+00  -1.936410290000000E+00
C    1.462557650000000E+00   2.720402900000000E+00   1.928689650000000E+00
O    2.329155590000000E+00   4.389031950000000E+00   2.820004070000000E+00
O   -1.953440900000000E+00  -4.603014080000000E+00  -3.003438730000000E+00
C   -2.770922960000000E+00  -4.641487300000000E-01   2.317460670000000E+00
C    2.717291680000000E+00   2.930382900000000E-01  -2.156201910000000E+00
O    4.542318340000000E+00   5.087766200000000E-01  -3.419684950000000E+00
O   -4.654511680000000E+00  -6.696345000000000E-01   3.495334220000000E+00
C    1.955249470000000E+00  -2.136338110000000E+00   2.148226950000000E+00
O    3.208070660000000E+00  -3.433872150000000E+00   3.415486160000000E+00
C   -1.978063430000000E+00   2.486295610000000E+00  -2.042489840000000E+00
O   -3.232803920000000E+00   3.751007740000000E+00  -3.307905710000000E+00
# momenta
  -1.556349110038887E+01   2.623620688062710E+00   7.766439824677057E+00
   2.296351296000000E+00  -6.308775072000000E+00  -5.145970176000001E+00
   6.640621056000001E+00   2.437598448000000E+00   6.401595888000000E+00
   4.670767794531312E-01  -7.733240907922720E+00  -7.773062103329098E+00
   3.510285361733488E+00   5.381441045884080E+00   3.797961195214964E+00
  -4.390206480000000E+00  -4.861647216000000E+00  -6.844659408000001E+00
  -2.585212848000000E+00   4.511294352000000E+00   2.084689872000000E+00
   7.751771272451793E+00  -1.141775868289075E-01  -7.825775263914974E+00
   3.925970480448299E+00   2.867918969167767E+00   1.491943961228348E+00
   6.370817184000000E+00  -1.186665552000000E+00  -2.311927920000000E+00
  -6.517666614813416E+00   8.694294330392582E-01   5.628767084020155E+00
   9.928720800000000E-01   7.115146272000000E+00   2.614581504000000E+00
  -2.931673995146563E+00  -5.728143872556426E+00   5.638399349575680E-03
