# Supplementary material for: Extending the Applicability of the Multiple-Spawning Framework for Nonadiabatic Molecular Dynamics
Source: J Phys Chem Lett. 2022 Dec 21;13(51):12011–8. doi: 10.1021/acs.jpclett.2c03295 (PMC9806853; doi:10.1021/acs.jpclett.2c03295)
Supplement: Supplementary file 3 — jz2c03295_si_003.zip [file jz2c03295_si_003.zip › ICs/IC.42.xyz]

UNITS=BOHR
          13
Cr   3.643265000000000E-02  -1.008678600000000E-01  -1.293040100000000E-01
C   -1.365835970000000E+00  -2.847778640000000E+00  -1.956318520000000E+00
C    1.240416360000000E+00   2.672800960000000E+00   1.860132260000000E+00
O    2.013913690000000E+00   4.494971180000000E+00   3.000499920000000E+00
O   -2.002749410000000E+00  -4.429648620000000E+00  -3.239774470000000E+00
C   -2.814907840000000E+00  -2.045647200000000E-01   2.210285020000000E+00
C    2.911549970000000E+00   3.310572100000000E-01  -2.263034740000000E+00
O    4.579134380000000E+00   4.907508200000000E-01  -3.698468800000000E+00
O   -4.386137080000000E+00  -5.420666200000001E-01   3.752114490000000E+00
C    1.943963070000000E+00  -2.058017280000000E+00   2.135009110000000E+00
O    2.901374580000000E+00  -3.431523300000000E+00   3.648428070000000E+00
C   -1.955951100000000E+00   2.266903220000000E+00  -1.965785980000000E+00
O   -3.203481200000000E+00   3.636862350000000E+00  -3.066401100000000E+00
# momenta
  -9.243323133634139E+00  -1.781767639496674E+01  -8.404226069288987E+00
  -3.963688992000000E+00  -6.777197424000000E+00   5.627832048000000E+00
   3.807063504000000E+00   6.007068864000001E+00  -2.238142752000000E+00
   3.619323782488563E+00   3.749065700855363E+00   7.482713903489229E+00
   4.828907276288942E+00   1.050786198785298E+01   3.867560187186288E+00
  -8.793499967999999E+00  -2.790374832000000E+00   1.508134464000000E+00
   1.637777361600000E+01  -1.469490336000000E+00  -3.973669488000001E+00
  -8.381686199787202E+00   4.286446272198516E+00   2.785516112006781E+00
   4.200724982086997E+00   6.105916628977998E-01   4.238784177696633E-01
  -2.363989536000000E+00   6.626013840000000E+00   5.657905728000000E+00
  -1.493118627759510E+00  -1.224560492072689E+00  -9.679810183373885E+00
  -2.683056960000000E-01  -1.404914544000000E+00   1.334191824000000E+00
   2.157921151070417E+00   1.407837837597178E-01  -4.417333490433196E+00
