# Supplementary material for: Extending the Applicability of the Multiple-Spawning Framework for Nonadiabatic Molecular Dynamics
Source: J Phys Chem Lett. 2022 Dec 21;13(51):12011–8. doi: 10.1021/acs.jpclett.2c03295 (PMC9806853; doi:10.1021/acs.jpclett.2c03295)
Supplement: Supplementary file 3 — jz2c03295_si_003.zip [file jz2c03295_si_003.zip › ICs/IC.43.xyz]

UNITS=BOHR
          13
Cr  -3.154190000000000E-03  -2.610044000000000E-02  -6.060159000000000E-02
C   -1.202029320000000E+00  -2.922702490000000E+00  -1.940275570000000E+00
C    1.183367380000000E+00   2.755337040000000E+00   2.165235790000000E+00
O    2.129450520000000E+00   4.562145530000000E+00   2.978994130000000E+00
O   -1.996452920000000E+00  -4.592933240000000E+00  -2.897238220000000E+00
C   -3.002946860000000E+00  -1.886981700000000E-01   1.992969010000000E+00
C    2.753389730000000E+00   3.013590100000000E-01  -2.097100580000000E+00
O    4.461694730000000E+00   3.491021000000000E-01  -3.518089490000000E+00
O   -4.580200680000000E+00  -4.696183000000000E-01   3.511871580000000E+00
C    2.038610660000000E+00  -2.191311830000000E+00   2.055763840000000E+00
O    3.307973480000000E+00  -3.622950490000000E+00   3.191433480000000E+00
C   -1.794024430000000E+00   2.542414260000000E+00  -1.925415560000000E+00
O   -3.300963480000000E+00   3.641457520000000E+00  -3.255950940000000E+00
# momenta
  -6.560958975672959E-02  -1.576356220403657E+01   1.967286383555891E+01
   8.294607360000000E-01   8.087374368000001E+00  -2.243915136000000E+00
  -5.335158960000000E+00  -1.439286667200000E+01  -1.409893776000000E+00
   2.768307247325263E+00   1.357541553399166E+01   4.633560232156769E+00
   1.778180828209151E+00  -3.546347624240149E+00  -3.280256288268768E-02
  -4.558707216000000E+00   4.675895424000000E+00   6.313181472000000E+00
  -7.493523839999999E-01  -8.259951023999999E+00  -1.089242251200000E+01
   7.394525813662272E+00   5.416769141808765E+00  -2.345985262709390E+00
   8.197997720976804E+00  -1.392097306079612E+00  -3.859836754743901E+00
  -8.643946752000000E+00   1.173739377600000E+01  -3.481122096000000E+00
   1.028420548031981E+00  -5.045427684645304E+00  -4.484289482709407E-02
   1.594257552000000E+00   1.666103904000000E+00  -2.385691056000000E+00
  -4.768265116617725E+00   3.452902901686244E+00  -3.963471709455634E+00
