# Supplementary material for: Extending the Applicability of the Multiple-Spawning Framework for Nonadiabatic Molecular Dynamics
Source: J Phys Chem Lett. 2022 Dec 21;13(51):12011–8. doi: 10.1021/acs.jpclett.2c03295 (PMC9806853; doi:10.1021/acs.jpclett.2c03295)
Supplement: Supplementary file 3 — jz2c03295_si_003.zip [file jz2c03295_si_003.zip › ICs/IC.44.xyz]

UNITS=BOHR
          13
Cr  -6.129133000000000E-02   9.925762000000000E-02  -2.154236000000000E-02
C   -1.109565670000000E+00  -2.652801430000000E+00  -1.947718320000000E+00
C    1.235820830000000E+00   2.917098150000000E+00   2.113745730000000E+00
O    1.916079440000000E+00   4.556771170000000E+00   3.182489800000000E+00
O   -2.059731820000000E+00  -4.618781630000000E+00  -2.779379250000000E+00
C   -2.714024720000000E+00  -3.530587400000000E-01   2.236020130000000E+00
C    2.782962530000000E+00   1.706712100000000E-01  -2.327746700000000E+00
O    4.474512400000000E+00   3.678418400000000E-01  -3.788766680000000E+00
O   -4.407336410000000E+00  -7.680436800000000E-01   3.642157130000000E+00
C    1.996344940000000E+00  -2.179215510000000E+00   2.069169310000000E+00
O    2.967879100000000E+00  -3.663386220000000E+00   3.200968120000000E+00
C   -1.905807910000000E+00   2.315410870000000E+00  -2.034359170000000E+00
O   -2.906281050000000E+00   3.635365980000000E+00  -3.468380340000000E+00
# momenta
   1.225468886813706E+01  -5.345465035208897E+00  -2.316266461629659E+00
   7.304224896000000E+00  -5.923259136000000E+00   1.362789360000000E+00
  -4.155367392000000E+00   2.752766208000000E+00   9.436525919999998E-01
   2.385307224840024E+00   2.351976062018314E-01   2.661794359612186E+00
  -4.346618565257269E+00  -1.285613785029813E+00  -4.826792876532851E+00
  -1.170053424000000E+00   1.220528736000000E+00   3.414409200000000E+00
  -8.976145248000000E+00  -2.598123600000000E+00   6.273832320000000E+00
  -4.290087738445117E+00  -1.008245650359280E+00   3.364861645175682E+00
   4.976650959245792E+00   7.284107159733081E-01  -2.150138985301472E+00
   3.944961792000000E+00  -5.578149888000000E+00   4.695019200000000E+00
  -4.570686206076344E+00   6.162564922443265E+00  -5.227412896985514E+00
  -2.063428992000000E+00   1.416917577600000E+01  -7.293495312000000E+00
  -1.256423321730447E+00  -3.668483576817676E+00  -3.318726617164310E-01
