# Supplementary material for: Extending the Applicability of the Multiple-Spawning Framework for Nonadiabatic Molecular Dynamics
Source: J Phys Chem Lett. 2022 Dec 21;13(51):12011–8. doi: 10.1021/acs.jpclett.2c03295 (PMC9806853; doi:10.1021/acs.jpclett.2c03295)
Supplement: Supplementary file 3 — jz2c03295_si_003.zip [file jz2c03295_si_003.zip › ICs/IC.45.xyz]

UNITS=BOHR
          13
Cr  -2.266199000000000E-02   4.847384000000000E-02   9.071380000000000E-03
C   -1.175478080000000E+00  -2.992246190000000E+00  -1.944780120000000E+00
C    1.215948320000000E+00   2.952661330000000E+00   1.834752840000000E+00
O    2.009985930000000E+00   4.516610570000000E+00   3.036604530000000E+00
O   -1.879095850000000E+00  -4.742500640000000E+00  -2.967431480000000E+00
C   -2.714603320000000E+00  -3.401923900000000E-01   2.328551000000000E+00
C    2.736833060000000E+00   3.595701400000000E-01  -2.312934890000000E+00
O    4.608604370000000E+00   5.548857600000000E-01  -3.520485560000000E+00
O   -4.430154200000000E+00  -4.203886700000000E-01   3.798931940000000E+00
C    1.795197900000000E+00  -2.126997820000000E+00   2.079042520000000E+00
O    2.933267890000000E+00  -3.881092850000000E+00   3.092946230000000E+00
C   -1.936493750000000E+00   2.292120990000000E+00  -2.167631660000000E+00
O   -3.105239560000000E+00   3.700404870000000E+00  -3.324739990000000E+00
# momenta
  -1.471285514017080E+01   5.769066485353363E+00   1.022412928283176E+01
   8.559872640000000E-01  -4.756003776000000E+00   8.957550240000001E-01
   1.566298944000000E+00   1.969660800000000E-01  -6.488137584000000E+00
   3.426091138112480E+00   9.963815183945481E-01   6.930591267179998E+00
   9.066076287505229E-01   2.053346463133756E+00   3.383450743031315E+00
   9.008664479999999E-01  -2.178061488000000E+00  -9.097916112000000E+00
  -8.920206000000000E+00  -2.747192112000000E+00   1.938243168000000E+00
   9.407228814817836E+00   2.153281218272329E+00  -7.764164004355547E+00
   1.012474449871462E+00  -3.976539874614806E-01  -1.901403347328003E+00
  -3.059143200000000E-01  -3.771107280000000E+00   1.478148912000000E+00
   8.865795643942176E-01   3.023327351240447E+00  -1.441785700347748E+00
   1.955009520000000E+00   4.694248079999999E+00  -2.578404960000000E+00
   2.561448471187706E+00  -5.125833608703316E+00   4.440415687770522E+00
