# Supplementary material for: Extending the Applicability of the Multiple-Spawning Framework for Nonadiabatic Molecular Dynamics
Source: J Phys Chem Lett. 2022 Dec 21;13(51):12011–8. doi: 10.1021/acs.jpclett.2c03295 (PMC9806853; doi:10.1021/acs.jpclett.2c03295)
Supplement: Supplementary file 3 — jz2c03295_si_003.zip [file jz2c03295_si_003.zip › ICs/IC.46.xyz]

UNITS=BOHR
          13
Cr  -5.664897000000000E-02   5.395542000000000E-02  -2.791688000000000E-02
C   -1.215601090000000E+00  -2.756121850000000E+00  -1.974876250000000E+00
C    1.327930680000000E+00   2.872290180000000E+00   1.945069310000000E+00
O    2.044539200000000E+00   4.360108440000000E+00   3.358830520000000E+00
O   -1.753356970000000E+00  -4.500996230000000E+00  -3.093954250000000E+00
C   -2.570246580000000E+00  -2.364529700000000E-01   2.404758390000000E+00
C    2.655885210000000E+00   4.181553700000000E-01  -2.168548190000000E+00
O    4.255179140000000E+00   4.828475500000000E-01  -3.685289840000000E+00
O   -4.358948580000000E+00  -3.653338100000000E-01   3.806451070000000E+00
C    1.842726990000000E+00  -2.381245840000000E+00   2.076875150000000E+00
O    2.966082530000000E+00  -3.683232240000000E+00   3.295399250000000E+00
C   -1.793411960000000E+00   2.366368170000000E+00  -2.200874780000000E+00
O   -3.144695880000000E+00   3.313385610000000E+00  -3.647998520000000E+00
# momenta
  -5.530087369175508E-01  -5.161987054551996E+00  -8.031071527547587E+00
   1.469027664000000E+00   5.748369120000000E-01  -7.002166175999999E+00
   8.765893872000001E+00   1.316310652800000E+01   1.461602880000000E+00
  -3.971958675143276E+00  -3.613685383138987E+00   3.018070718513499E+00
   4.349232198289103E+00   5.610060519511406E+00   8.117268763622725E+00
  -7.054095600000000E+00  -3.902528160000001E-01   2.832720336000000E+00
   9.021421007999999E+00   4.453372224000000E+00  -1.000913760000000E-01
  -1.134202205829411E+01  -6.909300436302694E+00   1.032884280850395E+00
   2.737207950912760E+00   3.914869881728822E-01  -4.470692717611212E+00
  -6.352927200000000E+00   2.665872000000000E-02  -3.215239920000000E+00
   7.161795007175880E+00  -6.226731081707967E+00   4.401240558956284E+00
  -3.110103216000000E+00  -4.945875552000000E+00   5.841939024000000E+00
  -1.117078504471402E+00   2.915845363639161E+00  -4.024201969116688E+00
