# Supplementary material for: Extending the Applicability of the Multiple-Spawning Framework for Nonadiabatic Molecular Dynamics
Source: J Phys Chem Lett. 2022 Dec 21;13(51):12011–8. doi: 10.1021/acs.jpclett.2c03295 (PMC9806853; doi:10.1021/acs.jpclett.2c03295)
Supplement: Supplementary file 3 — jz2c03295_si_003.zip [file jz2c03295_si_003.zip › ICs/IC.47.xyz]

UNITS=BOHR
          13
Cr   2.633472000000000E-02  -1.280315000000000E-02   9.090383000000000E-02
C   -9.180134100000000E-01  -2.886133140000000E+00  -1.854350330000000E+00
C    1.169659190000000E+00   2.955466470000000E+00   1.854521340000000E+00
O    2.110914140000000E+00   4.593817090000000E+00   2.917265810000000E+00
O   -1.667323860000000E+00  -4.360429340000000E+00  -3.328017180000000E+00
C   -2.765537790000000E+00  -1.433684700000000E-01   2.136714200000000E+00
C    2.658641970000000E+00   2.797160900000000E-01  -2.266728330000000E+00
O    4.280216940000000E+00   5.254711900000000E-01  -3.823352860000000E+00
O   -4.441353760000000E+00  -2.657032300000000E-01   3.590755580000000E+00
C    1.842594730000000E+00  -2.437434930000000E+00   2.098413610000000E+00
O    2.756056710000000E+00  -3.777752830000000E+00   3.367519970000000E+00
C   -1.811519700000000E+00   2.170594460000000E+00  -1.885813670000000E+00
O   -3.253732570000000E+00   3.372988790000000E+00  -3.101392000000000E+00
# momenta
   1.356344760334252E+00  -3.602901032847385E+00   1.832348055785874E+01
   4.929924384000000E+00   6.090614207999999E+00  -7.693420175999999E+00
  -9.171921600000000E-01  -5.609875968000001E+00  -1.135297944000000E+01
  -1.159160932950267E+00   5.134379307717516E+00   1.738653299435563E+00
  -2.100215657727103E+00   2.828068407098110E+00   3.434666203789960E+00
   1.770359328000000E+00   5.087232864000000E+00   4.419619200000000E-02
  -1.650476606400000E+01   3.122132688000000E+00   5.773683887999999E+00
   1.334714846032368E+01  -2.255418473156830E+00  -7.284165893059639E+00
   8.832317647804071E-01  -5.350929082737157E+00   1.035468547218951E-01
  -1.482268896000000E+00  -5.308896816000000E+00   2.843890560000000E+00
  -1.154021766876435E+00   2.371563626425433E+00  -3.208689729857747E+00
  -4.666730112000001E+00  -6.545927520000000E-01  -3.639488112000000E+00
   4.860623272630305E+00  -1.927862710942418E+00   1.022047982100429E+00
