# Supplementary material for: Extending the Applicability of the Multiple-Spawning Framework for Nonadiabatic Molecular Dynamics
Source: J Phys Chem Lett. 2022 Dec 21;13(51):12011–8. doi: 10.1021/acs.jpclett.2c03295 (PMC9806853; doi:10.1021/acs.jpclett.2c03295)
Supplement: Supplementary file 3 — jz2c03295_si_003.zip [file jz2c03295_si_003.zip › ICs/IC.48.xyz]

UNITS=BOHR
          13
Cr   1.353567000000000E-02   7.091156999999999E-02  -8.698549000000000E-02
C   -1.402451140000000E+00  -2.900940560000000E+00  -1.881980930000000E+00
C    1.152584500000000E+00   2.694914320000000E+00   2.023714200000000E+00
O    2.008867830000000E+00   4.300123730000000E+00   3.164685050000000E+00
O   -2.079123170000000E+00  -4.598652410000000E+00  -3.022272630000000E+00
C   -2.863543850000000E+00  -2.226450300000000E-01   2.276623790000000E+00
C    2.885011490000000E+00   3.784876800000000E-01  -2.165297590000000E+00
O    4.503361050000000E+00   6.656032100000000E-01  -3.570337250000000E+00
O   -4.355944500000000E+00  -3.127564400000000E-01   3.712295830000000E+00
C    1.813884320000000E+00  -2.265145850000000E+00   2.078708980000000E+00
O    3.094656460000000E+00  -3.511585770000000E+00   3.178152830000000E+00
C   -1.707484460000000E+00   2.140837010000000E+00  -2.122995110000000E+00
O   -3.117449050000000E+00   3.361300780000000E+00  -3.326343530000000E+00
# momenta
   1.144133975326039E+01   1.480697819989448E+01   2.311345742397904E+01
   8.562868991999999E+00   9.675044352000000E+00  -2.437642512000000E+00
  -5.832972000000000E-01   7.206512975999999E+00   5.199067296000000E+00
  -3.975218374767250E+00  -1.250021389135617E+01  -6.710781792536383E+00
  -1.061795760848610E+01  -1.209002033867454E+01  -3.727481203345267E+00
   3.017392560000000E+00  -5.550301440000000E+00  -8.992515023999999E+00
  -3.319076736000000E+00  -6.088741488000000E+00   5.997969648000000E+00
  -2.374882059375965E-01  -8.645252002716586E-01  -3.383127709735245E+00
  -8.696937330087696E-01   2.602532433115083E+00  -6.202239284533247E-02
   2.359671264000000E+00  -2.886786864000000E+00   5.159894399999999E-01
  -1.538431389199068E+00   6.352919633818003E+00  -4.717431422481707E+00
  -1.797745104000000E+00  -5.598573552000000E+00  -5.654512799999999E+00
  -1.809045191315422E+00   4.021793902727807E+00   1.084099741609041E+00
