# Supplementary material for: Extending the Applicability of the Multiple-Spawning Framework for Nonadiabatic Molecular Dynamics
Source: J Phys Chem Lett. 2022 Dec 21;13(51):12011–8. doi: 10.1021/acs.jpclett.2c03295 (PMC9806853; doi:10.1021/acs.jpclett.2c03295)
Supplement: Supplementary file 3 — jz2c03295_si_003.zip [file jz2c03295_si_003.zip › ICs/IC.49.xyz]

UNITS=BOHR
          13
Cr   3.620060000000000E-02   1.203787000000000E-02  -1.816300000000000E-03
C   -1.293752470000000E+00  -2.846890010000000E+00  -1.745698810000000E+00
C    1.306275080000000E+00   2.726581810000000E+00   2.017325250000000E+00
O    2.123318420000000E+00   4.349245760000000E+00   3.038686210000000E+00
O   -2.029891700000000E+00  -4.439285750000000E+00  -3.035362270000000E+00
C   -2.984754780000000E+00  -2.048205400000000E-01   2.474045500000000E+00
C    2.977071890000000E+00   3.327167100000000E-01  -2.420975040000000E+00
O    4.673223770000000E+00   5.329683000000000E-01  -3.735288700000000E+00
O   -4.786981170000000E+00  -5.230195399999999E-01   3.544280090000000E+00
C    2.001654710000000E+00  -2.115385940000000E+00   1.969092890000000E+00
O    3.089646370000000E+00  -3.524133040000000E+00   3.276728430000000E+00
C   -1.973232880000000E+00   2.255643210000000E+00  -1.967428670000000E+00
O   -3.211548190000000E+00   3.458251560000000E+00  -3.330072010000000E+00
# momenta
  -1.279673088583655E+01   7.343601276739065E+00   5.996888156761543E+00
   1.697565600000000E-01  -1.000649376000000E+01   7.642922832000000E+00
  -4.529448720000000E+00  -7.284352031999999E+00  -5.188337712000000E+00
   3.143055237429093E+00   3.172686200677644E+00   5.569446424196494E+00
   8.092277733172262E-01   6.339352235383085E+00  -7.602441789677875E-01
   9.247050720000001E-01  -6.181253856000000E+00  -7.083177839999999E+00
  -6.552515088000000E+00  -1.257189984000000E+00  -1.372527504000000E+00
   7.207137135278717E+00   5.697808109389178E+00  -3.451904435134757E+00
   5.704591808606636E+00   7.233537765566575E+00  -4.184455850630410E-01
  -4.813771680000000E+00   4.874800320000001E-01   2.403845424000000E+00
   8.758019989708099E+00  -7.986528378704438E+00   3.685457508192962E+00
   5.091418944000000E+00  -1.657467360000000E-01  -5.434853760000000E+00
  -3.339224548133080E+00   2.890707499872302E+00  -1.454707032190525E+00
