# Supplementary material for: Extending the Applicability of the Multiple-Spawning Framework for Nonadiabatic Molecular Dynamics
Source: J Phys Chem Lett. 2022 Dec 21;13(51):12011–8. doi: 10.1021/acs.jpclett.2c03295 (PMC9806853; doi:10.1021/acs.jpclett.2c03295)
Supplement: Supplementary file 3 — jz2c03295_si_003.zip [file jz2c03295_si_003.zip › ICs/IC.50.xyz]

UNITS=BOHR
          13
Cr   2.535705000000000E-02  -8.740680000000001E-03  -5.398286000000000E-02
C   -1.122186860000000E+00  -2.922219910000000E+00  -1.906642680000000E+00
C    1.202319740000000E+00   2.915886880000000E+00   1.840218370000000E+00
O    2.284408230000000E+00   4.444457400000000E+00   2.940700190000000E+00
O   -1.972474810000000E+00  -4.696872420000000E+00  -2.941661930000000E+00
C   -2.822682820000000E+00  -1.923185600000000E-01   2.271799210000000E+00
C    2.720911200000000E+00   5.365583800000000E-01  -2.229602710000000E+00
O    4.445258740000000E+00   6.421173600000000E-01  -3.447954570000000E+00
O   -4.470816210000000E+00  -6.041904200000000E-01   3.675128310000000E+00
C    1.733096060000000E+00  -2.224701420000000E+00   2.086095350000000E+00
O    2.923249230000000E+00  -3.721721850000000E+00   3.296655320000000E+00
C   -1.836933990000000E+00   2.332165800000000E+00  -2.184515680000000E+00
O   -3.203092300000000E+00   3.629193250000000E+00  -3.255708570000000E+00
# momenta
  -2.155580184391157E+00   1.775178071688258E+00   1.784046809838514E+00
  -2.396046096000000E+00  -1.187723088000000E+00  -8.089687727999999E+00
  -2.827124208000000E+00  -1.223236468800000E+01  -5.271332256000000E+00
   6.209434117036612E+00   1.317000874742451E+01   1.159134502953316E+01
   2.303814734240688E-01   1.943045275857682E+00   4.736784053582594E+00
   5.523135984000000E+00  -4.002399216000001E+00  -6.884427167999999E+00
  -3.250380960000000E-01   2.176188768000000E+00  -6.626564640000000E-01
  -2.644203728308040E+00  -4.809642745177892E+00   2.565501070720213E+00
  -3.974396108195436E+00   1.147854767587836E+00   4.016361070021184E+00
   1.153522814400000E+01  -4.062458448000000E+00  -2.374344576000000E+00
  -6.343815968201499E+00   6.599100372086195E+00   7.806833766099993E-01
  -2.486751840000000E+00   7.875779039999999E-01   4.615704000000000E-01
  -6.089471297541733E-01  -1.061957277496644E+00  -2.776089413094209E+00
