# Supplementary material for: Extending the Applicability of the Multiple-Spawning Framework for Nonadiabatic Molecular Dynamics
Source: J Phys Chem Lett. 2022 Dec 21;13(51):12011–8. doi: 10.1021/acs.jpclett.2c03295 (PMC9806853; doi:10.1021/acs.jpclett.2c03295)
Supplement: Supplementary file 3 — jz2c03295_si_003.zip [file jz2c03295_si_003.zip › ICs/IC.51.xyz]

UNITS=BOHR
          13
Cr   8.533809000000001E-02   1.338838000000000E-02  -2.245667000000000E-02
C   -1.138072040000000E+00  -2.902192120000000E+00  -1.645744710000000E+00
C    1.278415980000000E+00   2.842433780000000E+00   1.785708780000000E+00
O    1.886606040000000E+00   4.473447780000000E+00   3.091458010000000E+00
O   -2.332103170000000E+00  -4.349603140000000E+00  -2.933200070000000E+00
C   -2.823313040000000E+00  -3.641121200000000E-01   2.182391480000000E+00
C    2.774403220000000E+00   2.732180800000000E-01  -2.299061590000000E+00
O    4.368135940000000E+00   8.178245300000000E-01  -3.625056320000000E+00
O   -4.455895950000000E+00  -5.613615600000000E-01   3.625508280000000E+00
C    1.928849080000000E+00  -2.406948030000000E+00   2.004758640000000E+00
O    3.035014480000000E+00  -3.646728000000000E+00   3.352266510000000E+00
C   -1.821763750000000E+00   2.283588080000000E+00  -1.857537710000000E+00
O   -2.917077550000000E+00   3.430108750000000E+00  -3.562314920000000E+00
# momenta
   1.013515581300178E+00  -1.735144778403556E+01   1.223218325304608E+01
  -1.187855280000000E+01  -2.168389440000000E+00  -5.479336368000000E+00
  -4.040734896000001E+00   4.109452704000001E+00   2.745275328000000E+00
   1.373390741570863E+00  -4.341861165806064E-01  -5.853980024707112E+00
   5.532356328475066E+00   1.016876512696990E+01   4.869580104930413E+00
  -6.248275200000000E-01  -2.515547664000000E+00  -7.616131919999999E+00
   9.448268976000000E+00   9.438508800000001E-02  -5.504827392000000E+00
  -2.190165747350803E+00   1.976435172005950E+00   2.040689431260490E-01
  -4.101524393530400E+00   7.065325518304233E-01   4.287209805443770E+00
  -2.067659136000000E+00   1.042679822400000E+01  -2.833601616000000E+00
   6.976931861834323E-01  -1.795037292931320E+00  -4.826704776543014E-01
   1.211815080000000E+01  -3.860623296000000E+00   1.499982624000000E+00
  -5.332134418238572E+00   1.070826009806915E+00   1.416324803284820E+00
