# Supplementary material for: Extending the Applicability of the Multiple-Spawning Framework for Nonadiabatic Molecular Dynamics
Source: J Phys Chem Lett. 2022 Dec 21;13(51):12011–8. doi: 10.1021/acs.jpclett.2c03295 (PMC9806853; doi:10.1021/acs.jpclett.2c03295)
Supplement: Supplementary file 3 — jz2c03295_si_003.zip [file jz2c03295_si_003.zip › states.dat]

4
3
3
4
3
4
2
2
4
2
2
2
4
3
2
3
3
3
2
2
2
2
4
3
4
2
4
2
2
4
2
2
4
2
2
3
2
2
2
4
3
2
2
2
3
2
4
2
2
4
2
